# Supplementary material for: A global dataset of plant available and unavailable phosphorus in natural soils derived by Hedley method
Source: Sci Data. 2018 Aug 21;5:180166. doi: 10.1038/sdata.2018.166 (PMC6103263; doi:10.1038/sdata.2018.166)
Supplement: Supplementary file 1 [file sdata2018166-isa1.zip]

Archive with 3 entries (3 files):
- i_Investigation.txt
- s_Hou_study.txt
- a_Hou_assay.txt
