# Supplementary material for: A global dataset of plant available and unavailable phosphorus in natural soils derived by Hedley method
Source: Sci Data. 2018 Aug 21;5:180166. doi: 10.1038/sdata.2018.166 (PMC6103263; doi:10.1038/sdata.2018.166)
Supplement: Supplementary file 1 [file sdata2018166-isa1.zip › i_Investigation.txt]

# Investigation File generated for Scientific Data with Investigation File Authoring Tool version 0.1.0 on 23/07/2018 - This metadata file is CC0
ONTOLOGY SOURCE REFERENCE
Term Source Name	ENVO	GAZ	OBI	ERO	PTO	NIFDYS	VO	NCIT
Term Source File	http://data.bioontology.org/ontologies/ENVO	http://data.bioontology.org/ontologies/GAZ	http://data.bioontology.org/ontologies/OBI	http://data.bioontology.org/ontologies/ERO	http://data.bioontology.org/ontologies/PTO	http://data.bioontology.org/ontologies/NIFDYS	http://data.bioontology.org/ontologies/VO	http://data.bioontology.org/ontologies/NCIT
Term Source Version	$Revision: 1.512 $	unknown	2014-08-18	2013-08-02	September 2016	1.5 (December, 2012)	Vision Release; 1.0.788	17.06d
Term Source Description	Environment Ontology	Gazetteer	Ontology for Biomedical Investigations	Eagle-I Research Resource Ontology	Plant Trait Ontology	Neuroscience Information Framework (NIF) Dysfunction Ontlogy	Vaccine Ontology	National Cancer Institute Thesaurus
INVESTIGATION
Investigation Identifier
Investigation Title
Investigation Description
Investigation Submission Date
Investigation Public Release Date
INVESTIGATION PUBLICATIONS
Investigation PubMed ID
Investigation Publication DOI
Investigation Publication Author List
Investigation Publication Title
Investigation Publication Status
Investigation Publication Status Term Accession Number
Investigation Publication Status Term Source REF
INVESTIGATION CONTACTS
Investigation Person Last Name
Investigation Person Mid Initials
Investigation Person First Name
Investigation Person Address
Investigation Person Phone
Investigation Person Fax
Investigation Person Email
Investigation Person Affiliation
Investigation Person Roles
Investigation Person Roles Term Accession Number
Investigation Person Roles Term Source REF
STUDY
Study Identifier	10.1038/sdata.2018.166
Study Title	A global dataset of plant available and unavailable phosphorus in natural soils derived by Hedley method
Study Submission Date	06/02/2018
Study Public Release Date	21/08/2018
Study Description	http://www.nature.com/articles/sdata2018166#abstract
Study File Name	s_Hou_study.txt
Comment[Subject Keywords]	//;//
Comment[Manuscript Licence]	CC BY-4.0
Comment[Experimental Metadata Licence]	CC0
Comment[Supplementary Information File Name]	
Comment[Supplementary Information File Type]	x-zip-compressed
Comment[Supplementary Information File URL]	http://www.nature.com/articles/sdata2018166#supplementary-information
Comment[Data Repository]	PANGAEA
Comment[Data Record Accession]	doi:10.1594/PANGAEA.883611
Comment[Data Record URI]	https://doi.org/10.1594/PANGAEA.883611
STUDY DESIGN DESCRIPTORS
Study Design Type	systematic review study design	database creation objective	data integration objective
Study Design Type Term Accession Number	OBI:0001958	http://www.ebi.ac.uk/efo/swo/SWO_0000509	ERO:0100092
Study Design Type Term Source REF	OBI	ERO	ERO
STUDY PUBLICATIONS
Study PubMed ID	""
Study Publication DOI	doi:10.1111/gcb.14093
Study Publication Author List	""
Study Publication Title	Effects of climate on soil phosphorus cycle and availability in natural terrestrial ecosystems
Study Publication Status	published
Study Publication Status Term Accession Number	
Study Publication Status Term Source REF	
STUDY FACTORS
Study Factor Name
Study Factor Type
Study Factor Type Term Accession Number
Study Factor Type Term Source REF
STUDY ASSAYS
Study Assay Measurement Type	phosphorus content
Study Assay Measurement Type Term Accession Number	TO:0001024
Study Assay Measurement Type Term Source REF	PTO
Study Assay Technology Type	data item extraction from journal article
Study Assay Technology Type Term Accession Number	IAO:0000443
Study Assay Technology Type Term Source REF	NIFDYS
Study Assay Technology Platform	""
Study Assay File Name	a_Hou_assay.txt
STUDY PROTOCOLS
Study Protocol Name	Literature search	Data compilation	Data normalisation
Study Protocol Type	data collection from literature	Data Extraction	normalization data transformation
Study Protocol Type Term Accession Number	OBCS:0000130	NCIT:C44285	OBI:0200169
Study Protocol Type Term Source REF	VO	NCIT	OBI
Study Protocol Description			
Study Protocol URI	""	""	""
Study Protocol Version			
Study Protocol Parameters Name	""	""	""
Study Protocol Parameters Name Term Accession Number	""	""	""
Study Protocol Parameters Name Term Source REF	""	""	""
Study Protocol Components Name	""	""	""
Study Protocol Components Type	""	""	""
Study Protocol Components Type Term Accession Number	""	""	""
Study Protocol Components Type Term Source REF	""	""	""
STUDY CONTACTS
Study Person Last Name	Hou	Tan	Heenan	Wen
Study Person First Name	Enqing	Xiang	Marijke	Dazhi
Study Person Mid Initials				
Study Person Email	houeq@scbg.ac.cn	""	""	dzwen@scbg.ac.cn
Study Person Phone				
Study Person Fax				
Study Person Address				
Study Person Affiliation	Key Laboratory of Vegetation Restoration and Management of Degraded Ecosystems, South China Botanical Garden, Chinese Academy of Sciences, Guangzhou 510650, China	Key Laboratory of Aquatic Botany and Watershed Ecology, Wuhan Botanical Garden, The Chinese Academy of Sciences, Wuhan 430074, China	Department of Science, Information Technology and Innovation, Queensland Government, Dutton Park, Brisbane, Queens Land 4102, Australia	Key Laboratory of Vegetation Restoration and Management of Degraded Ecosystems, South China Botanical Garden, Chinese Academy of Sciences, Guangzhou 510650, China
Study Person Roles				
Study Person Roles Term Accession Number				
Study Person Roles Term Source REF				
Comment[Study Person ORCID]	0000-0003-4864-2347			
Comment[Funder]				
Comment[FundRef ID]				
Comment[Funder Term Source REF]				
Comment[Grant Identifier]				
