# Supplementary material for: A global dataset of plant available and unavailable phosphorus in natural soils derived by Hedley method
Source: Sci Data. 2018 Aug 21;5:180166. doi: 10.1038/sdata.2018.166 (PMC6103263; doi:10.1038/sdata.2018.166)
Supplement: Supplementary file 1 [file sdata2018166-isa1.zip › s_Hou_study.txt]

Source Name	Comment[associated publication]	Comment[URL of associated publication]	Characteristics[geographical location]	Term Source REF	Term Accession Number	Characteristics[environment type]	Term Source REF	Term Accession Number	Protocol REF	Sample Name
Literature gathered at Step 1	Araujo et al., 2004	https://doi.org/10.1016/j.geoderma.2003.07.002	Brazil	GAZ	GAZ:00002828	soil	ENVO	ENVO:00001998	Literature search	Araujo et al., 2004 Brazil
Literature gathered at Step 1	Beck and Elsenbeer, 1999	https://doi.org/10.1016/S0016-7061(99)00026-9	Switzerland	GAZ	GAZ:00002941	soil	ENVO	ENVO:00001998	Literature search	Beck and Elsenbeer, 1999 Switzerland
Literature gathered at Step 1	Cassagne et al., 2000	https://doi.org/10.1016/S0016-7061(99)00093-2	French Republic	GAZ	GAZ:00002940	soil	ENVO	ENVO:00001998	Literature search	Cassagne et al., 2000 French Republic
Literature gathered at Step 1	Cross and Schlesinger, 2001	https://doi.org/10.1023/a:1006437504494Â	United States of America	GAZ	GAZ:00002459	soil	ENVO	ENVO:00001998	Literature search	Cross and Schlesinger, 2001 United States of America
Literature gathered at Step 1	Cross and Schlesinger, 1995	https://doi.org/10.1016/0016-7061(94)00023-4Â	United States of America	GAZ	GAZ:00002459	soil	ENVO	ENVO:00001998	Literature search	Cross and Schlesinger, 1995 United States of America
Literature gathered at Step 1	Duffera and Robarge, 1996	https://doi.org/10.1080/00103629609369742	Ethiopia	GAZ	GAZ:00000567	soil	ENVO	ENVO:00001998	Literature search	Duffera and Robarge, 1996 Ethiopia
Literature gathered at Step 1	Lajtha and Schlesinger, 1988	https://doi.org/10.2307/1943157Â	United States of America	GAZ	GAZ:00002459	soil	ENVO	ENVO:00001998	Literature search	Lajtha and Schlesinger, 1988 United States of America
Literature gathered at Step 1	Lee et al., 1990	https://doi.org/10.1007/bf00013105Â	United States of America	GAZ	GAZ:00002459	soil	ENVO	ENVO:00001998	Literature search	Lee et al., 1990 United States of America
Literature gathered at Step 1	Levy and Schlesinger, 1999	Â https://doi.org/10.1007/bf00993095Â	United States of America	GAZ	GAZ:00002459	soil	ENVO	ENVO:00001998	Literature search	Levy and Schlesinger, 1999 United States of America
Literature gathered at Step 1	Lilienfein et al., 2000	https://doi.org/10.1016/s0016-7061(00)00002-1Â	Brazil	GAZ	GAZ:00002828	soil	ENVO	ENVO:00001998	Literature search	Lilienfein et al., 2000 Brazil
Literature gathered at Step 1	McKenzie et al. 1992a	https://doi.org/10.4141/cjss92-047Â	Canada	GAZ	GAZ:00002560	soil	ENVO	ENVO:00001998	Literature search	McKenzie et al. 1992a Canada
Literature gathered at Step 1	McKenzie et al. 1992b	https://doi.org/10.4141/cjss92-048	Canada	GAZ	GAZ:00002560	soil	ENVO	ENVO:00001998	Literature search	McKenzie et al. 1992b Canada
Literature gathered at Step 1	OHalloran at al., 1987	https://doi.org/10.1007/bf02370935Â	Canada	GAZ	GAZ:00002560	soil	ENVO	ENVO:00001998	Literature search	OHalloran at al., 1987 Canada
Literature gathered at Step 1	Pare and Bernier, 1989	https://doi.org/10.1139/x89-004Â	Canada	GAZ	GAZ:00002560	soil	ENVO	ENVO:00001998	Literature search	Pare and Bernier, 1989 Canada
Literature gathered at Step 1	Quesada et al., 2010	https://doi.org/10.5194/bg-7-1515-2010Â	Colombia	GAZ	GAZ:00002929	soil	ENVO	ENVO:00001998	Literature search	Quesada et al., 2010 Colombia
Literature gathered at Step 1	Redel et al., 2008	https://doi.org/10.1016/j.geoderma.2008.03.007Â	Chile	GAZ	GAZ:00002825	soil	ENVO	ENVO:00001998	Literature search	Redel et al., 2008 Chile
Literature gathered at Step 1	Richter et al., 2006	https://doi.org/10.1007/s00442-006-0510-4Â	United States of America	GAZ	GAZ:00002459	soil	ENVO	ENVO:00001998	Literature search	Richter et al., 2006 United States of America
Literature gathered at Step 1	Roberts et al., 1985	https://doi.org/10.4141/cjss85-071Â	Canada	GAZ	GAZ:00002560	soil	ENVO	ENVO:00001998	Literature search	Roberts et al., 1985 Canada
Literature gathered at Step 1	Sattell and Morris, 1992	https://doi.org/10.2136/sssaj1992.03615995005600050029xÂ	Sri Lanka	GAZ	GAZ:00003924	soil	ENVO	ENVO:00001998	Literature search	Sattell and Morris, 1992 Sri Lanka
Literature gathered at Step 1	Satti et al., 2007	https://doi.org/10.1016/j.geoderma.2007.02.005Â	Argentina	GAZ	GAZ:00002928	soil	ENVO	ENVO:00001998	Literature search	Satti et al., 2007 Argentina
Literature gathered at Step 1	Schlesinger et al., 1998	https://doi.org/10.1023/a:1005838929706Â	Indonesia	GAZ	GAZ:00003727	soil	ENVO	ENVO:00001998	Literature search	Schlesinger et al., 1998 Indonesia
Literature gathered at Step 1	Schlichting et al., 2002	https://doi.org/10.1002/1522-2624(200206)165:3<290::aid-jpln290>3.0.co;2-aÂ	Germany	GAZ	GAZ:00002646	soil	ENVO	ENVO:00001998	Literature search	Schlichting et al., 2002 Germany
Literature gathered at Step 1	Schoenau et al., 1989	https://doi.org/10.1007/bf00002890Â	Canada	GAZ	GAZ:00002560	soil	ENVO	ENVO:00001998	Literature search	Schoenau et al., 1989 Canada
Literature gathered at Step 1	Sharpley et al., 1985	NA	United States of America	GAZ	GAZ:00002459	soil	ENVO	ENVO:00001998	Literature search	Sharpley et al., 1985 United States of America
Literature gathered at Step 1	Thomas et al., 1999	https://doi.org/10.1023/a:1004686213319Â	Chile	GAZ	GAZ:00002825	soil	ENVO	ENVO:00001998	Literature search	Thomas et al., 1999 Chile
Literature gathered at Step 1	Trasar-Cepeda et al., 1990	https://doi.org/10.1016/0016-7061(90)90051-aÂ	Kingdom of Spain	GAZ	GAZ:00000591	soil	ENVO	ENVO:00001998	Literature search	Trasar-Cepeda et al., 1990 Kingdom of Spain
Literature gathered at Step 1	Trasar-Cepeda et al., 1991	https://doi.org/10.1016/0038-0717(91)90054-nÂ	Kingdom of Spain	GAZ	GAZ:00000591	soil	ENVO	ENVO:00001998	Literature search	Trasar-Cepeda et al., 1991 Kingdom of Spain
Literature gathered at Step 2	Szott and Melendez, 2001	https://doi.org/10.1023/a:1013316318380Â	Costa Rica	GAZ	GAZ:00002901	soil	ENVO	ENVO:00001998	Literature search	Szott and Melendez, 2001 Costa Rica
Literature gathered at Step 2	Lehmann et al., 2001	https://doi.org/10.1023/a:1013364201542Â	Brazil	GAZ	GAZ:00002828	soil	ENVO	ENVO:00001998	Literature search	Lehmann et al., 2001 Brazil
Literature gathered at Step 2	Garcia-Montiel et al., 2000	https://doi.org/10.2136/sssaj2000.6451792xÂ	Brazil	GAZ	GAZ:00002828	soil	ENVO	ENVO:00001998	Literature search	Garcia-Montiel et al., 2000 Brazil
Literature gathered at Step 2	Solomon and Lehman, 2000	https://doi.org/10.1046/j.1365-2389.2000.00326.xÂ	Tanzania	GAZ	GAZ:00001103	soil	ENVO	ENVO:00001998	Literature search	Solomon and Lehman, 2000 Tanzania
Literature gathered at Step 2	Solomon et al., 2002	https://doi.org/10.1016/s0016-7061(01)00090-8Â	Ethiopia	GAZ	GAZ:00000567	soil	ENVO	ENVO:00001998	Literature search	Solomon et al., 2002 Ethiopia
Literature gathered at Step 2	Frizano et al., 2002	https://doi.org/10.1646/0006-3606(2002)034[0017:spfdfd]2.0.co;2Â	Puerto Rico	GAZ	GAZ:00002822	soil	ENVO	ENVO:00001998	Literature search	Frizano et al., 2002 Puerto Rico
Literature gathered at Step 2	Frizano et al., 2003	https://doi.org/10.1111/j.1744-7429.2003.tb00256.xÂ	Brazil	GAZ	GAZ:00002828	soil	ENVO	ENVO:00001998	Literature search	Frizano et al., 2003 Brazil
Literature gathered at Step 2	Giardina et al., 2000	https://doi.org/10.2136/sssaj2000.641399xÂ	Mexico	GAZ	GAZ:00002852	soil	ENVO	ENVO:00001998	Literature search	Giardina et al., 2000 Mexico
Literature gathered at Step 2	Kitayama et al., 2000	https://doi.org/10.1007/s004420051020Â	Malaysia	GAZ	GAZ:00003902	soil	ENVO	ENVO:00001998	Literature search	Kitayama et al., 2000 Malaysia
Literature gathered at Step 2	Olander et al., 2005	https://doi.org/10.1175/ei135.1Â	Brazil	GAZ	GAZ:00002828	soil	ENVO	ENVO:00001998	Literature search	Olander et al., 2005 Brazil
Literature gathered at Step 2	Newbery et al., 1997	https://doi.org/10.2307/2963460Â	Cameroon	GAZ	GAZ:00001093	soil	ENVO	ENVO:00001998	Literature search	Newbery et al., 1997 Cameroon
Literature gathered at Step 2	Beck and Sanchez, 1994	Â https://doi.org/10.2136/sssaj1994.03615995005800050021xÂ	Peru	GAZ	GAZ:00002932	soil	ENVO	ENVO:00001998	Literature search	Beck and Sanchez, 1994 Peru
Literature gathered at Step 2	Tchienkoua and Zech, 2003	https://doi.org/10.1016/s0167-8809(03)00195-6Â	Cameroon	GAZ	GAZ:00001093	soil	ENVO	ENVO:00001998	Literature search	Tchienkoua and Zech, 2003 Cameroon
Literature gathered at Step 2	Oberson et al., 2001	https://doi.org/10.1023/a:1013301716913Â	Colombia	GAZ	GAZ:00002929	soil	ENVO	ENVO:00001998	Literature search	Oberson et al., 2001 Colombia
Literature gathered at Step 2	Tiessen et al., 1992	https://doi.org/10.1016/0167-8809(92)90139-3Â	Brazil	GAZ	GAZ:00002828	soil	ENVO	ENVO:00001998	Literature search	Tiessen et al., 1992 Brazil
Literature gathered at Step 2	Agbenin and Goladi, 1998	https://doi.org/10.1111/j.1475-2743.1998.tb00614.xÂ	Nigeria	GAZ	GAZ:00000912	soil	ENVO	ENVO:00001998	Literature search	Agbenin and Goladi, 1998 Nigeria
Literature gathered at Step 3	Aguiar et al., 2013	Â https://doi.org/10.1016/j.ecolind.2013.02.010Â	Brazil	GAZ	GAZ:00002828	soil	ENVO	ENVO:00001998	Literature search	Aguiar et al., 2013 Brazil
Literature gathered at Step 3	Ruckamp et al., 2010	https://doi.org/10.1016/j.geoderma.2009.12.010Â	Brazil	GAZ	GAZ:00002828	soil	ENVO	ENVO:00001998	Literature search	Ruckamp et al., 2010 Brazil
Literature gathered at Step 3	Brandtberg et al., 2010	https://doi.org/10.1016/j.geoderma.2010.04.022Â	New Zealand	GAZ	GAZ:00000469	soil	ENVO	ENVO:00001998	Literature search	Brandtberg et al., 2010 New Zealand
Literature gathered at Step 3	Khan and Joergensen, 2012	https://doi.org/10.1016/j.geoderma.2011.12.022Â	Germany	GAZ	GAZ:00002646	soil	ENVO	ENVO:00001998	Literature search	Khan and Joergensen, 2012 Germany
Literature gathered at Step 3	Hinojosa et al., 2012	https://doi.org/10.1016/j.geoderma.2012.01.015Â	Kingdom of Spain	GAZ	GAZ:00000591	soil	ENVO	ENVO:00001998	Literature search	Hinojosa et al., 2012 Kingdom of Spain
Literature gathered at Step 3	Alamgir et al., 2012	https://doi.org/10.1016/j.soilbio.2012.01.031Â	Australia	GAZ	GAZ:00000463	soil	ENVO	ENVO:00001998	Literature search	Alamgir et al., 2012 Australia
Literature gathered at Step 3	Dieter et al., 2010	https://doi.org/10.1016/j.catena.2010.05.010Â	Panama	GAZ	GAZ:00002892	soil	ENVO	ENVO:00001998	Literature search	Dieter et al., 2010 Panama
Literature gathered at Step 3	Chimdi et al., 2014	https://doi.org/10.5829/idosi.aejsr.2014.9.3.1138	Ethiopia	GAZ	GAZ:00000567	soil	ENVO	ENVO:00001998	Literature search	Chimdi et al., 2014 Ethiopia
Literature gathered at Step 3	Kunito et al., 2012	https://doi.org/10.1097/ss.0b013e3182378153Â	Japan	GAZ	GAZ:00002747	soil	ENVO	ENVO:00001998	Literature search	Kunito et al., 2012 Japan
Literature gathered at Step 3	Selmants and Hart, 2010	https://doi.org/10.1890/09-0243.1Â	United States of America	GAZ	GAZ:00002459	soil	ENVO	ENVO:00001998	Literature search	Selmants and Hart, 2010 United States of America
Literature gathered at Step 3	Alt et al., 2011	https://doi.org/10.1002/jpln.201000142Â	Germany	GAZ	GAZ:00002646	soil	ENVO	ENVO:00001998	Literature search	Alt et al., 2011 Germany
Literature gathered at Step 3	Zhang et al., 2011	NA	China	GAZ	GAZ:00002845	soil	ENVO	ENVO:00001998	Literature search	Zhang et al., 2011 China
Literature gathered at Step 3	Mage and Porder, 2013	https://doi.org/10.1007/s10021-012-9612-5Â	Puerto Rico	GAZ	GAZ:00002822	soil	ENVO	ENVO:00001998	Literature search	Mage and Porder, 2013 Puerto Rico
Literature gathered at Step 3	Turner and Laliberte, 2015	https://doi.org/10.1007/s10021-014-9830-0Â	Australia	GAZ	GAZ:00000463	soil	ENVO	ENVO:00001998	Literature search	Turner and Laliberte, 2015 Australia
Literature gathered at Step 3	Resende et al., 2011	https://doi.org/10.1007/s10533-010-9531-5Â	Brazil	GAZ	GAZ:00002828	soil	ENVO	ENVO:00001998	Literature search	Resende et al., 2011 Brazil
Literature gathered at Step 3	Giesler et al., 2012	Â https://doi.org/10.1007/s10533-011-9609-8Â	Sweden	GAZ	GAZ:00002729	soil	ENVO	ENVO:00001998	Literature search	Giesler et al., 2012 Sweden
Literature gathered at Step 3	Vu et al., 2011	https://doi.org/10.1007/s10705-010-9400-6Â	Australia	GAZ	GAZ:00000463	soil	ENVO	ENVO:00001998	Literature search	Vu et al., 2011 Australia
Literature gathered at Step 3	Dossa et al., 2010	Â https://doi.org/10.1007/s11104-009-0044-8Â	Senegal	GAZ	GAZ:00000913	soil	ENVO	ENVO:00001998	Literature search	Dossa et al., 2010 Senegal
Literature gathered at Step 3	Esberg et al., 2010	https://doi.org/10.1007/s11104-009-0146-3Â	Republic of South Africa	GAZ	GAZ:00001094	soil	ENVO	ENVO:00001998	Literature search	Esberg et al., 2010 Republic of South Africa
Literature gathered at Step 3	Liptzin et al., 2013	https://doi.org/10.1007/s11104-012-1379-0Â	United States of America	GAZ	GAZ:00002459	soil	ENVO	ENVO:00001998	Literature search	Liptzin et al., 2013 United States of America
Literature gathered at Step 3	Izquierdo et al., 2013	https://doi.org/10.1007/s11104-013-1683-3Â	United States of America	GAZ	GAZ:00002459	soil	ENVO	ENVO:00001998	Literature search	Izquierdo et al., 2013 United States of America
Literature gathered at Step 3	Perroni et al., 2014	https://doi.org/10.1007/s11284-014-1138-1Â	Mexico	GAZ	GAZ:00002852	soil	ENVO	ENVO:00001998	Literature search	Perroni et al., 2014 Mexico
Literature gathered at Step 3	Vu et al., 2010	https://doi.org/10.1007/s11368-009-0068-yÂ	Australia	GAZ	GAZ:00000463	soil	ENVO	ENVO:00001998	Literature search	Vu et al., 2010 Australia
Literature gathered at Step 3	Xue et al., 2013	https://doi.org/10.1007/s11368-012-0627-5Â	China	GAZ	GAZ:00002845	soil	ENVO	ENVO:00001998	Literature search	Xue et al., 2013 China
Literature gathered at Step 3	Wu et al., 2014	Â https://doi.org/10.1007/s11430-013-4741-zÂ	China	GAZ	GAZ:00002845	soil	ENVO	ENVO:00001998	Literature search	Wu et al., 2014 China
Literature gathered at Step 3	Yang et al., 2014	https://doi.org/10.1007/s13595-014-0444-7Â	China	GAZ	GAZ:00002845	soil	ENVO	ENVO:00001998	Literature search	Yang et al., 2014 China
Literature gathered at Step 3	Xu et al., 2011	https://doi.org/10.17221/428/2010-pseÂ	China	GAZ	GAZ:00002845	soil	ENVO	ENVO:00001998	Literature search	Xu et al., 2011 China
Literature gathered at Step 3	Hashimoto and Watanable, 2014	https://doi.org/10.1016/j.geoderma.2014.04.001Â	Japan	GAZ	GAZ:00002747	soil	ENVO	ENVO:00001998	Literature search	Hashimoto and Watanable, 2014 Japan
Literature gathered at Step 3	Sun et al., 2013	https://doi.org/10.1371/journal.pone.0072952Â	China	GAZ	GAZ:00002845	soil	ENVO	ENVO:00001998	Literature search	Sun et al., 2013 China
Literature gathered at Step 3	Vincent et al., 2014	https://doi.org/10.1371/journal.pone.0092942Â	Sweden	GAZ	GAZ:00002729	soil	ENVO	ENVO:00001998	Literature search	Vincent et al., 2014 Sweden
Literature gathered at Step 3	Soinne et al., 2010	https://doi.org/10.1002/jpln.200900225Â	Finland	GAZ	GAZ:00002937	soil	ENVO	ENVO:00001998	Literature search	Soinne et al., 2010 Finland
Literature gathered at Step 3	Mirabello, 2013	https://doi.org/10.1071/sr12188Â	Panama	GAZ	GAZ:00002892	soil	ENVO	ENVO:00001998	Literature search	Mirabello, 2013 Panama
Literature gathered at Step 3	Hou et al. 2018	https://doi.org/10.1016/j.geoderma.2017.11.041Â	China	GAZ	GAZ:00002845	soil	ENVO	ENVO:00001998	Literature search	Hou et al. 2018 China
Literature gathered at Step 4	Zhang and Chen, 1999	https://doi.org/10.3969/j.issn.1674-5906.1999.04.011	China	GAZ	GAZ:00002845	soil	ENVO	ENVO:00001998	Literature search	Zhang and Chen, 1999 China
Literature gathered at Step 4	Qin et al., 2007	https://doi.org/10.3321/j.issn:0250-3301.2007.12.019	China	GAZ	GAZ:00002845	soil	ENVO	ENVO:00001998	Literature search	Qin et al., 2007 China
Literature gathered at Step 4	Yang et al., 2013	https://doi.org/10.11654/jaes.2013.11.016	China	GAZ	GAZ:00002845	soil	ENVO	ENVO:00001998	Literature search	Yang et al., 2013 China
Literature gathered at Step 4	Guo et al., 2012	https://doi.org/10.3969/j.issn.1000-2561.2012.10.003	China	GAZ	GAZ:00002845	soil	ENVO	ENVO:00001998	Literature search	Guo et al., 2012 China
Literature gathered at Step 4	Lin et al., 2014	https://doi.org/10.3969/j.issn.1673-923X.2014.09.002	China	GAZ	GAZ:00002845	soil	ENVO	ENVO:00001998	Literature search	Lin et al., 2014 China
Literature gathered at Step 4	Wu et al., 2003	https://doi.org/10.11674/zwyf.2003.0201	China	GAZ	GAZ:00002845	soil	ENVO	ENVO:00001998	Literature search	Wu et al., 2003 China
Literature gathered at Step 4	Lu et al., 2012	NA	China	GAZ	GAZ:00002845	soil	ENVO	ENVO:00001998	Literature search	Lu et al., 2012 China
Literature gathered at Step 3	McClintock et al. 2015	https://doi.org/10.1016/j.chemgeo.2015.06.032Â	Puerto Rico	GAZ	GAZ:00002822	soil	ENVO	ENVO:00001998	Literature search	McClintock et al. 2015 Puerto Rico
Literature gathered at Step 3	Gross and Angert 2015	Â https://doi.org/10.1016/j.gca.2015.03.023Â	Israel	GAZ	GAZ:00002476	soil	ENVO	ENVO:00001998	Literature search	Gross and Angert 2015 Israel
Literature gathered at Step 3	Cherubin et al. 2016	https://doi.org/10.1016/j.geoderma.2015.11.017Â	Brazil	GAZ	GAZ:00002828	soil	ENVO	ENVO:00001998	Literature search	Cherubin et al. 2016 Brazil
Literature gathered at Step 3	da Silva et al. 2017	https://doi.org/10.1016/j.geoderma.2016.11.031Â	Brazil	GAZ	GAZ:00002828	soil	ENVO	ENVO:00001998	Literature search	da Silva et al. 2017 Brazil
Literature gathered at Step 3	Muller et al. 2017	https://doi.org/10.1016/j.geoderma.2016.12.015Â	Nepal	GAZ	GAZ:00004399	soil	ENVO	ENVO:00001998	Literature search	Muller et al. 2017 Nepal
Literature gathered at Step 3	Wardle et al. 2015	https://doi.org/10.1111/oik.01584	Jamaica	GAZ	GAZ:00251084	soil	ENVO	ENVO:00001998	Literature search	Wardle et al. 2015 Jamaica
Literature gathered at Step 3	de Oliveira et al. 2015	https://doi.org/10.1016/j.geodrs.2015.06.001Â	Brazil	GAZ	GAZ:00002828	soil	ENVO	ENVO:00001998	Literature search	de Oliveira et al. 2015 Brazil
Literature gathered at Step 3	Jien et al. 2016	https://doi.org/10.1016/j.catena.2016.01.024Â	China	GAZ	GAZ:00002845	soil	ENVO	ENVO:00001998	Literature search	Jien et al. 2016 China
Literature gathered at Step 3	Wang et al. 2017	https://doi.org/10.1016/j.scitotenv.2017.04.012Â	China	GAZ	GAZ:00002845	soil	ENVO	ENVO:00001998	Literature search	Wang et al. 2017 China
Literature gathered at Step 3	Zhou et al. 2016	https://doi.org/10.1016/j.catena.2016.03.004Â	China	GAZ	GAZ:00002845	soil	ENVO	ENVO:00001998	Literature search	Zhou et al. 2016 China
Literature gathered at Step 3	Maranguit et al. 2017	https://doi.org/10.1016/j.catena.2016.10.010Â	Indonesia	GAZ	GAZ:00003727	soil	ENVO	ENVO:00001998	Literature search	Maranguit et al. 2017 Indonesia
Literature gathered at Step 3	Shafqat et al. 2016	https://doi.org/10.5424/fs/2016253-09337Â	Pakistan	GAZ	GAZ:00005246	soil	ENVO	ENVO:00001998	Literature search	Shafqat et al. 2016 Pakistan
Literature gathered at Step 3	Redel et al. 2015	https://doi.org/10.4067/s0718-95162015005000074Â	Chile	GAZ	GAZ:00002825	soil	ENVO	ENVO:00001998	Literature search	Redel et al. 2015 Chile
Literature gathered at Step 3	Lloyd et al. 2015	https://doi.org/10.5194/bg-12-6529-2015Â	Bolivia	GAZ	GAZ:00002511	soil	ENVO	ENVO:00001998	Literature search	Lloyd et al. 2015 Bolivia
Literature gathered at Step 3	Julich et al. 2017	https://doi.org/10.1002/jpln.201600305Â	Germany	GAZ	GAZ:00002646	soil	ENVO	ENVO:00001998	Literature search	Julich et al. 2017 Germany
Literature gathered at Step 3	Feng et al. 2016	https://doi.org/10.1002/2015gb005331Â	China	GAZ	GAZ:00002845	soil	ENVO	ENVO:00001998	Literature search	Feng et al. 2016 China
