# Supplementary material for: A global dataset of plant available and unavailable phosphorus in natural soils derived by Hedley method
Source: Sci Data. 2018 Aug 21;5:180166. doi: 10.1038/sdata.2018.166 (PMC6103263; doi:10.1038/sdata.2018.166)
Supplement: Supplementary file 1 [file sdata2018166-isa1.zip › a_Hou_assay.txt]

Sample Name	Protocol REF	Protocol REF	Assay Name	Raw Data File	Comment[Data Repository]	Comment[Data Record Accession]	Comment[Data Record URI]
Araujo et al., 2004 Brazil	Data compilation	Data normalisation	1	HedleyP database	PANGAEA	doi:10.1594/PANGAEA.883611	https://doi.org/10.1594/PANGAEA.883611
Araujo et al., 2004 Brazil	Data compilation	Data normalisation	2	HedleyP database	PANGAEA	doi:10.1594/PANGAEA.883611	https://doi.org/10.1594/PANGAEA.883611
Araujo et al., 2004 Brazil	Data compilation	Data normalisation	3	HedleyP database	PANGAEA	doi:10.1594/PANGAEA.883611	https://doi.org/10.1594/PANGAEA.883611
Araujo et al., 2004 Brazil	Data compilation	Data normalisation	4	HedleyP database	PANGAEA	doi:10.1594/PANGAEA.883611	https://doi.org/10.1594/PANGAEA.883611
Araujo et al., 2004 Brazil	Data compilation	Data normalisation	5	HedleyP database	PANGAEA	doi:10.1594/PANGAEA.883611	https://doi.org/10.1594/PANGAEA.883611
Araujo et al., 2004 Brazil	Data compilation	Data normalisation	6	HedleyP database	PANGAEA	doi:10.1594/PANGAEA.883611	https://doi.org/10.1594/PANGAEA.883611
Araujo et al., 2004 Brazil	Data compilation	Data normalisation	7	HedleyP database	PANGAEA	doi:10.1594/PANGAEA.883611	https://doi.org/10.1594/PANGAEA.883611
Araujo et al., 2004 Brazil	Data compilation	Data normalisation	8	HedleyP database	PANGAEA	doi:10.1594/PANGAEA.883611	https://doi.org/10.1594/PANGAEA.883611
Araujo et al., 2004 Brazil	Data compilation	Data normalisation	9	HedleyP database	PANGAEA	doi:10.1594/PANGAEA.883611	https://doi.org/10.1594/PANGAEA.883611
Araujo et al., 2004 Brazil	Data compilation	Data normalisation	10	HedleyP database	PANGAEA	doi:10.1594/PANGAEA.883611	https://doi.org/10.1594/PANGAEA.883611
Araujo et al., 2004 Brazil	Data compilation	Data normalisation	11	HedleyP database	PANGAEA	doi:10.1594/PANGAEA.883611	https://doi.org/10.1594/PANGAEA.883611
Araujo et al., 2004 Brazil	Data compilation	Data normalisation	12	HedleyP database	PANGAEA	doi:10.1594/PANGAEA.883611	https://doi.org/10.1594/PANGAEA.883611
Araujo et al., 2004 Brazil	Data compilation	Data normalisation	13	HedleyP database	PANGAEA	doi:10.1594/PANGAEA.883611	https://doi.org/10.1594/PANGAEA.883611
Araujo et al., 2004 Brazil	Data compilation	Data normalisation	14	HedleyP database	PANGAEA	doi:10.1594/PANGAEA.883611	https://doi.org/10.1594/PANGAEA.883611
Araujo et al., 2004 Brazil	Data compilation	Data normalisation	15	HedleyP database	PANGAEA	doi:10.1594/PANGAEA.883611	https://doi.org/10.1594/PANGAEA.883611
Araujo et al., 2004 Brazil	Data compilation	Data normalisation	16	HedleyP database	PANGAEA	doi:10.1594/PANGAEA.883611	https://doi.org/10.1594/PANGAEA.883611
Araujo et al., 2004 Brazil	Data compilation	Data normalisation	17	HedleyP database	PANGAEA	doi:10.1594/PANGAEA.883611	https://doi.org/10.1594/PANGAEA.883611
Araujo et al., 2004 Brazil	Data compilation	Data normalisation	18	HedleyP database	PANGAEA	doi:10.1594/PANGAEA.883611	https://doi.org/10.1594/PANGAEA.883611
Araujo et al., 2004 Brazil	Data compilation	Data normalisation	19	HedleyP database	PANGAEA	doi:10.1594/PANGAEA.883611	https://doi.org/10.1594/PANGAEA.883611
Araujo et al., 2004 Brazil	Data compilation	Data normalisation	20	HedleyP database	PANGAEA	doi:10.1594/PANGAEA.883611	https://doi.org/10.1594/PANGAEA.883611
Araujo et al., 2004 Brazil	Data compilation	Data normalisation	21	HedleyP database	PANGAEA	doi:10.1594/PANGAEA.883611	https://doi.org/10.1594/PANGAEA.883611
Beck and Elsenbeer, 1999 Switzerland	Data compilation	Data normalisation	22	HedleyP database	PANGAEA	doi:10.1594/PANGAEA.883611	https://doi.org/10.1594/PANGAEA.883611
Cassagne et al., 2000 French Republic	Data compilation	Data normalisation	23	HedleyP database	PANGAEA	doi:10.1594/PANGAEA.883611	https://doi.org/10.1594/PANGAEA.883611
Cassagne et al., 2000 French Republic	Data compilation	Data normalisation	24	HedleyP database	PANGAEA	doi:10.1594/PANGAEA.883611	https://doi.org/10.1594/PANGAEA.883611
Cassagne et al., 2000 French Republic	Data compilation	Data normalisation	25	HedleyP database	PANGAEA	doi:10.1594/PANGAEA.883611	https://doi.org/10.1594/PANGAEA.883611
Cassagne et al., 2000 French Republic	Data compilation	Data normalisation	26	HedleyP database	PANGAEA	doi:10.1594/PANGAEA.883611	https://doi.org/10.1594/PANGAEA.883611
Cassagne et al., 2000 French Republic	Data compilation	Data normalisation	27	HedleyP database	PANGAEA	doi:10.1594/PANGAEA.883611	https://doi.org/10.1594/PANGAEA.883611
Cassagne et al., 2000 French Republic	Data compilation	Data normalisation	28	HedleyP database	PANGAEA	doi:10.1594/PANGAEA.883611	https://doi.org/10.1594/PANGAEA.883611
Cassagne et al., 2000 French Republic	Data compilation	Data normalisation	29	HedleyP database	PANGAEA	doi:10.1594/PANGAEA.883611	https://doi.org/10.1594/PANGAEA.883611
Cassagne et al., 2000 French Republic	Data compilation	Data normalisation	30	HedleyP database	PANGAEA	doi:10.1594/PANGAEA.883611	https://doi.org/10.1594/PANGAEA.883611
Cassagne et al., 2000 French Republic	Data compilation	Data normalisation	31	HedleyP database	PANGAEA	doi:10.1594/PANGAEA.883611	https://doi.org/10.1594/PANGAEA.883611
Cassagne et al., 2000 French Republic	Data compilation	Data normalisation	32	HedleyP database	PANGAEA	doi:10.1594/PANGAEA.883611	https://doi.org/10.1594/PANGAEA.883611
Cassagne et al., 2000 French Republic	Data compilation	Data normalisation	33	HedleyP database	PANGAEA	doi:10.1594/PANGAEA.883611	https://doi.org/10.1594/PANGAEA.883611
Cassagne et al., 2000 French Republic	Data compilation	Data normalisation	34	HedleyP database	PANGAEA	doi:10.1594/PANGAEA.883611	https://doi.org/10.1594/PANGAEA.883611
Cassagne et al., 2000 French Republic	Data compilation	Data normalisation	35	HedleyP database	PANGAEA	doi:10.1594/PANGAEA.883611	https://doi.org/10.1594/PANGAEA.883611
Cassagne et al., 2000 French Republic	Data compilation	Data normalisation	36	HedleyP database	PANGAEA	doi:10.1594/PANGAEA.883611	https://doi.org/10.1594/PANGAEA.883611
Cassagne et al., 2000 French Republic	Data compilation	Data normalisation	37	HedleyP database	PANGAEA	doi:10.1594/PANGAEA.883611	https://doi.org/10.1594/PANGAEA.883611
Cassagne et al., 2000 French Republic	Data compilation	Data normalisation	38	HedleyP database	PANGAEA	doi:10.1594/PANGAEA.883611	https://doi.org/10.1594/PANGAEA.883611
Cassagne et al., 2000 French Republic	Data compilation	Data normalisation	39	HedleyP database	PANGAEA	doi:10.1594/PANGAEA.883611	https://doi.org/10.1594/PANGAEA.883611
Cassagne et al., 2000 French Republic	Data compilation	Data normalisation	40	HedleyP database	PANGAEA	doi:10.1594/PANGAEA.883611	https://doi.org/10.1594/PANGAEA.883611
Cassagne et al., 2000 French Republic	Data compilation	Data normalisation	41	HedleyP database	PANGAEA	doi:10.1594/PANGAEA.883611	https://doi.org/10.1594/PANGAEA.883611
Cassagne et al., 2000 French Republic	Data compilation	Data normalisation	42	HedleyP database	PANGAEA	doi:10.1594/PANGAEA.883611	https://doi.org/10.1594/PANGAEA.883611
Cassagne et al., 2000 French Republic	Data compilation	Data normalisation	43	HedleyP database	PANGAEA	doi:10.1594/PANGAEA.883611	https://doi.org/10.1594/PANGAEA.883611
Cassagne et al., 2000 French Republic	Data compilation	Data normalisation	44	HedleyP database	PANGAEA	doi:10.1594/PANGAEA.883611	https://doi.org/10.1594/PANGAEA.883611
Cassagne et al., 2000 French Republic	Data compilation	Data normalisation	45	HedleyP database	PANGAEA	doi:10.1594/PANGAEA.883611	https://doi.org/10.1594/PANGAEA.883611
Cassagne et al., 2000 French Republic	Data compilation	Data normalisation	46	HedleyP database	PANGAEA	doi:10.1594/PANGAEA.883611	https://doi.org/10.1594/PANGAEA.883611
Cassagne et al., 2000 French Republic	Data compilation	Data normalisation	47	HedleyP database	PANGAEA	doi:10.1594/PANGAEA.883611	https://doi.org/10.1594/PANGAEA.883611
Cassagne et al., 2000 French Republic	Data compilation	Data normalisation	48	HedleyP database	PANGAEA	doi:10.1594/PANGAEA.883611	https://doi.org/10.1594/PANGAEA.883611
Cross and Schlesinger, 2001 United States of America	Data compilation	Data normalisation	49	HedleyP database	PANGAEA	doi:10.1594/PANGAEA.883611	https://doi.org/10.1594/PANGAEA.883611
Cross and Schlesinger, 2001 United States of America	Data compilation	Data normalisation	50	HedleyP database	PANGAEA	doi:10.1594/PANGAEA.883611	https://doi.org/10.1594/PANGAEA.883611
Cross and Schlesinger, 2001 United States of America	Data compilation	Data normalisation	51	HedleyP database	PANGAEA	doi:10.1594/PANGAEA.883611	https://doi.org/10.1594/PANGAEA.883611
Cross and Schlesinger, 2001 United States of America	Data compilation	Data normalisation	52	HedleyP database	PANGAEA	doi:10.1594/PANGAEA.883611	https://doi.org/10.1594/PANGAEA.883611
Cross and Schlesinger, 1995 United States of America	Data compilation	Data normalisation	53	HedleyP database	PANGAEA	doi:10.1594/PANGAEA.883611	https://doi.org/10.1594/PANGAEA.883611
Cross and Schlesinger, 1995 United States of America	Data compilation	Data normalisation	54	HedleyP database	PANGAEA	doi:10.1594/PANGAEA.883611	https://doi.org/10.1594/PANGAEA.883611
Duffera and Robarge, 1996 Ethiopia	Data compilation	Data normalisation	55	HedleyP database	PANGAEA	doi:10.1594/PANGAEA.883611	https://doi.org/10.1594/PANGAEA.883611
Duffera and Robarge, 1996 Ethiopia	Data compilation	Data normalisation	56	HedleyP database	PANGAEA	doi:10.1594/PANGAEA.883611	https://doi.org/10.1594/PANGAEA.883611
Duffera and Robarge, 1996 Ethiopia	Data compilation	Data normalisation	57	HedleyP database	PANGAEA	doi:10.1594/PANGAEA.883611	https://doi.org/10.1594/PANGAEA.883611
Duffera and Robarge, 1996 Ethiopia	Data compilation	Data normalisation	58	HedleyP database	PANGAEA	doi:10.1594/PANGAEA.883611	https://doi.org/10.1594/PANGAEA.883611
Lajtha and Schlesinger, 1988 United States of America	Data compilation	Data normalisation	59	HedleyP database	PANGAEA	doi:10.1594/PANGAEA.883611	https://doi.org/10.1594/PANGAEA.883611
Lajtha and Schlesinger, 1988 United States of America	Data compilation	Data normalisation	60	HedleyP database	PANGAEA	doi:10.1594/PANGAEA.883611	https://doi.org/10.1594/PANGAEA.883611
Lajtha and Schlesinger, 1988 United States of America	Data compilation	Data normalisation	61	HedleyP database	PANGAEA	doi:10.1594/PANGAEA.883611	https://doi.org/10.1594/PANGAEA.883611
Lajtha and Schlesinger, 1988 United States of America	Data compilation	Data normalisation	62	HedleyP database	PANGAEA	doi:10.1594/PANGAEA.883611	https://doi.org/10.1594/PANGAEA.883611
Lee et al., 1990 United States of America	Data compilation	Data normalisation	63	HedleyP database	PANGAEA	doi:10.1594/PANGAEA.883611	https://doi.org/10.1594/PANGAEA.883611
Levy and Schlesinger, 1999 United States of America	Data compilation	Data normalisation	64	HedleyP database	PANGAEA	doi:10.1594/PANGAEA.883611	https://doi.org/10.1594/PANGAEA.883611
Levy and Schlesinger, 1999 United States of America	Data compilation	Data normalisation	65	HedleyP database	PANGAEA	doi:10.1594/PANGAEA.883611	https://doi.org/10.1594/PANGAEA.883611
Levy and Schlesinger, 1999 United States of America	Data compilation	Data normalisation	66	HedleyP database	PANGAEA	doi:10.1594/PANGAEA.883611	https://doi.org/10.1594/PANGAEA.883611
Levy and Schlesinger, 1999 United States of America	Data compilation	Data normalisation	67	HedleyP database	PANGAEA	doi:10.1594/PANGAEA.883611	https://doi.org/10.1594/PANGAEA.883611
Levy and Schlesinger, 1999 United States of America	Data compilation	Data normalisation	68	HedleyP database	PANGAEA	doi:10.1594/PANGAEA.883611	https://doi.org/10.1594/PANGAEA.883611
Levy and Schlesinger, 1999 United States of America	Data compilation	Data normalisation	69	HedleyP database	PANGAEA	doi:10.1594/PANGAEA.883611	https://doi.org/10.1594/PANGAEA.883611
Levy and Schlesinger, 1999 United States of America	Data compilation	Data normalisation	70	HedleyP database	PANGAEA	doi:10.1594/PANGAEA.883611	https://doi.org/10.1594/PANGAEA.883611
Levy and Schlesinger, 1999 United States of America	Data compilation	Data normalisation	71	HedleyP database	PANGAEA	doi:10.1594/PANGAEA.883611	https://doi.org/10.1594/PANGAEA.883611
Levy and Schlesinger, 1999 United States of America	Data compilation	Data normalisation	72	HedleyP database	PANGAEA	doi:10.1594/PANGAEA.883611	https://doi.org/10.1594/PANGAEA.883611
Levy and Schlesinger, 1999 United States of America	Data compilation	Data normalisation	73	HedleyP database	PANGAEA	doi:10.1594/PANGAEA.883611	https://doi.org/10.1594/PANGAEA.883611
Levy and Schlesinger, 1999 United States of America	Data compilation	Data normalisation	74	HedleyP database	PANGAEA	doi:10.1594/PANGAEA.883611	https://doi.org/10.1594/PANGAEA.883611
Levy and Schlesinger, 1999 United States of America	Data compilation	Data normalisation	75	HedleyP database	PANGAEA	doi:10.1594/PANGAEA.883611	https://doi.org/10.1594/PANGAEA.883611
Levy and Schlesinger, 1999 United States of America	Data compilation	Data normalisation	76	HedleyP database	PANGAEA	doi:10.1594/PANGAEA.883611	https://doi.org/10.1594/PANGAEA.883611
Levy and Schlesinger, 1999 United States of America	Data compilation	Data normalisation	77	HedleyP database	PANGAEA	doi:10.1594/PANGAEA.883611	https://doi.org/10.1594/PANGAEA.883611
Levy and Schlesinger, 1999 United States of America	Data compilation	Data normalisation	78	HedleyP database	PANGAEA	doi:10.1594/PANGAEA.883611	https://doi.org/10.1594/PANGAEA.883611
Lilienfein et al., 2000 Brazil	Data compilation	Data normalisation	79	HedleyP database	PANGAEA	doi:10.1594/PANGAEA.883611	https://doi.org/10.1594/PANGAEA.883611
Lilienfein et al., 2000 Brazil	Data compilation	Data normalisation	80	HedleyP database	PANGAEA	doi:10.1594/PANGAEA.883611	https://doi.org/10.1594/PANGAEA.883611
Lilienfein et al., 2000 Brazil	Data compilation	Data normalisation	81	HedleyP database	PANGAEA	doi:10.1594/PANGAEA.883611	https://doi.org/10.1594/PANGAEA.883611
McKenzie et al. 1992a Canada	Data compilation	Data normalisation	82	HedleyP database	PANGAEA	doi:10.1594/PANGAEA.883611	https://doi.org/10.1594/PANGAEA.883611
McKenzie et al. 1992b Canada	Data compilation	Data normalisation	83	HedleyP database	PANGAEA	doi:10.1594/PANGAEA.883611	https://doi.org/10.1594/PANGAEA.883611
OHalloran at al., 1987 Canada	Data compilation	Data normalisation	84	HedleyP database	PANGAEA	doi:10.1594/PANGAEA.883611	https://doi.org/10.1594/PANGAEA.883611
Pare and Bernier, 1989 Canada	Data compilation	Data normalisation	85	HedleyP database	PANGAEA	doi:10.1594/PANGAEA.883611	https://doi.org/10.1594/PANGAEA.883611
Pare and Bernier, 1989 Canada	Data compilation	Data normalisation	86	HedleyP database	PANGAEA	doi:10.1594/PANGAEA.883611	https://doi.org/10.1594/PANGAEA.883611
Pare and Bernier, 1989 Canada	Data compilation	Data normalisation	87	HedleyP database	PANGAEA	doi:10.1594/PANGAEA.883611	https://doi.org/10.1594/PANGAEA.883611
Pare and Bernier, 1989 Canada	Data compilation	Data normalisation	88	HedleyP database	PANGAEA	doi:10.1594/PANGAEA.883611	https://doi.org/10.1594/PANGAEA.883611
Pare and Bernier, 1989 Canada	Data compilation	Data normalisation	89	HedleyP database	PANGAEA	doi:10.1594/PANGAEA.883611	https://doi.org/10.1594/PANGAEA.883611
Pare and Bernier, 1989 Canada	Data compilation	Data normalisation	90	HedleyP database	PANGAEA	doi:10.1594/PANGAEA.883611	https://doi.org/10.1594/PANGAEA.883611
Pare and Bernier, 1989 Canada	Data compilation	Data normalisation	91	HedleyP database	PANGAEA	doi:10.1594/PANGAEA.883611	https://doi.org/10.1594/PANGAEA.883611
Pare and Bernier, 1989 Canada	Data compilation	Data normalisation	92	HedleyP database	PANGAEA	doi:10.1594/PANGAEA.883611	https://doi.org/10.1594/PANGAEA.883611
Pare and Bernier, 1989 Canada	Data compilation	Data normalisation	93	HedleyP database	PANGAEA	doi:10.1594/PANGAEA.883611	https://doi.org/10.1594/PANGAEA.883611
Quesada et al., 2010 Colombia	Data compilation	Data normalisation	94	HedleyP database	PANGAEA	doi:10.1594/PANGAEA.883611	https://doi.org/10.1594/PANGAEA.883611
Quesada et al., 2010 Colombia	Data compilation	Data normalisation	95	HedleyP database	PANGAEA	doi:10.1594/PANGAEA.883611	https://doi.org/10.1594/PANGAEA.883611
Quesada et al., 2010 Colombia	Data compilation	Data normalisation	96	HedleyP database	PANGAEA	doi:10.1594/PANGAEA.883611	https://doi.org/10.1594/PANGAEA.883611
Quesada et al., 2010 Colombia	Data compilation	Data normalisation	97	HedleyP database	PANGAEA	doi:10.1594/PANGAEA.883611	https://doi.org/10.1594/PANGAEA.883611
Quesada et al., 2010 Colombia	Data compilation	Data normalisation	98	HedleyP database	PANGAEA	doi:10.1594/PANGAEA.883611	https://doi.org/10.1594/PANGAEA.883611
Quesada et al., 2010 Colombia	Data compilation	Data normalisation	99	HedleyP database	PANGAEA	doi:10.1594/PANGAEA.883611	https://doi.org/10.1594/PANGAEA.883611
Quesada et al., 2010 Colombia	Data compilation	Data normalisation	100	HedleyP database	PANGAEA	doi:10.1594/PANGAEA.883611	https://doi.org/10.1594/PANGAEA.883611
Quesada et al., 2010 Colombia	Data compilation	Data normalisation	101	HedleyP database	PANGAEA	doi:10.1594/PANGAEA.883611	https://doi.org/10.1594/PANGAEA.883611
Quesada et al., 2010 Colombia	Data compilation	Data normalisation	102	HedleyP database	PANGAEA	doi:10.1594/PANGAEA.883611	https://doi.org/10.1594/PANGAEA.883611
Quesada et al., 2010 Colombia	Data compilation	Data normalisation	103	HedleyP database	PANGAEA	doi:10.1594/PANGAEA.883611	https://doi.org/10.1594/PANGAEA.883611
Quesada et al., 2010 Colombia	Data compilation	Data normalisation	104	HedleyP database	PANGAEA	doi:10.1594/PANGAEA.883611	https://doi.org/10.1594/PANGAEA.883611
Quesada et al., 2010 Colombia	Data compilation	Data normalisation	105	HedleyP database	PANGAEA	doi:10.1594/PANGAEA.883611	https://doi.org/10.1594/PANGAEA.883611
Quesada et al., 2010 Colombia	Data compilation	Data normalisation	106	HedleyP database	PANGAEA	doi:10.1594/PANGAEA.883611	https://doi.org/10.1594/PANGAEA.883611
Quesada et al., 2010 Colombia	Data compilation	Data normalisation	107	HedleyP database	PANGAEA	doi:10.1594/PANGAEA.883611	https://doi.org/10.1594/PANGAEA.883611
Quesada et al., 2010 Colombia	Data compilation	Data normalisation	108	HedleyP database	PANGAEA	doi:10.1594/PANGAEA.883611	https://doi.org/10.1594/PANGAEA.883611
Quesada et al., 2010 Colombia	Data compilation	Data normalisation	109	HedleyP database	PANGAEA	doi:10.1594/PANGAEA.883611	https://doi.org/10.1594/PANGAEA.883611
Quesada et al., 2010 Colombia	Data compilation	Data normalisation	110	HedleyP database	PANGAEA	doi:10.1594/PANGAEA.883611	https://doi.org/10.1594/PANGAEA.883611
Quesada et al., 2010 Colombia	Data compilation	Data normalisation	111	HedleyP database	PANGAEA	doi:10.1594/PANGAEA.883611	https://doi.org/10.1594/PANGAEA.883611
Quesada et al., 2010 Colombia	Data compilation	Data normalisation	112	HedleyP database	PANGAEA	doi:10.1594/PANGAEA.883611	https://doi.org/10.1594/PANGAEA.883611
Quesada et al., 2010 Colombia	Data compilation	Data normalisation	113	HedleyP database	PANGAEA	doi:10.1594/PANGAEA.883611	https://doi.org/10.1594/PANGAEA.883611
Quesada et al., 2010 Colombia	Data compilation	Data normalisation	114	HedleyP database	PANGAEA	doi:10.1594/PANGAEA.883611	https://doi.org/10.1594/PANGAEA.883611
Quesada et al., 2010 Colombia	Data compilation	Data normalisation	115	HedleyP database	PANGAEA	doi:10.1594/PANGAEA.883611	https://doi.org/10.1594/PANGAEA.883611
Quesada et al., 2010 Colombia	Data compilation	Data normalisation	116	HedleyP database	PANGAEA	doi:10.1594/PANGAEA.883611	https://doi.org/10.1594/PANGAEA.883611
Quesada et al., 2010 Colombia	Data compilation	Data normalisation	117	HedleyP database	PANGAEA	doi:10.1594/PANGAEA.883611	https://doi.org/10.1594/PANGAEA.883611
Quesada et al., 2010 Colombia	Data compilation	Data normalisation	118	HedleyP database	PANGAEA	doi:10.1594/PANGAEA.883611	https://doi.org/10.1594/PANGAEA.883611
Quesada et al., 2010 Colombia	Data compilation	Data normalisation	119	HedleyP database	PANGAEA	doi:10.1594/PANGAEA.883611	https://doi.org/10.1594/PANGAEA.883611
Quesada et al., 2010 Colombia	Data compilation	Data normalisation	120	HedleyP database	PANGAEA	doi:10.1594/PANGAEA.883611	https://doi.org/10.1594/PANGAEA.883611
Quesada et al., 2010 Colombia	Data compilation	Data normalisation	121	HedleyP database	PANGAEA	doi:10.1594/PANGAEA.883611	https://doi.org/10.1594/PANGAEA.883611
Quesada et al., 2010 Colombia	Data compilation	Data normalisation	122	HedleyP database	PANGAEA	doi:10.1594/PANGAEA.883611	https://doi.org/10.1594/PANGAEA.883611
Quesada et al., 2010 Colombia	Data compilation	Data normalisation	123	HedleyP database	PANGAEA	doi:10.1594/PANGAEA.883611	https://doi.org/10.1594/PANGAEA.883611
Quesada et al., 2010 Colombia	Data compilation	Data normalisation	124	HedleyP database	PANGAEA	doi:10.1594/PANGAEA.883611	https://doi.org/10.1594/PANGAEA.883611
Quesada et al., 2010 Colombia	Data compilation	Data normalisation	125	HedleyP database	PANGAEA	doi:10.1594/PANGAEA.883611	https://doi.org/10.1594/PANGAEA.883611
Quesada et al., 2010 Colombia	Data compilation	Data normalisation	126	HedleyP database	PANGAEA	doi:10.1594/PANGAEA.883611	https://doi.org/10.1594/PANGAEA.883611
Quesada et al., 2010 Colombia	Data compilation	Data normalisation	127	HedleyP database	PANGAEA	doi:10.1594/PANGAEA.883611	https://doi.org/10.1594/PANGAEA.883611
Quesada et al., 2010 Colombia	Data compilation	Data normalisation	128	HedleyP database	PANGAEA	doi:10.1594/PANGAEA.883611	https://doi.org/10.1594/PANGAEA.883611
Quesada et al., 2010 Colombia	Data compilation	Data normalisation	129	HedleyP database	PANGAEA	doi:10.1594/PANGAEA.883611	https://doi.org/10.1594/PANGAEA.883611
Quesada et al., 2010 Colombia	Data compilation	Data normalisation	130	HedleyP database	PANGAEA	doi:10.1594/PANGAEA.883611	https://doi.org/10.1594/PANGAEA.883611
Quesada et al., 2010 Colombia	Data compilation	Data normalisation	131	HedleyP database	PANGAEA	doi:10.1594/PANGAEA.883611	https://doi.org/10.1594/PANGAEA.883611
Quesada et al., 2010 Colombia	Data compilation	Data normalisation	132	HedleyP database	PANGAEA	doi:10.1594/PANGAEA.883611	https://doi.org/10.1594/PANGAEA.883611
Quesada et al., 2010 Colombia	Data compilation	Data normalisation	133	HedleyP database	PANGAEA	doi:10.1594/PANGAEA.883611	https://doi.org/10.1594/PANGAEA.883611
Quesada et al., 2010 Colombia	Data compilation	Data normalisation	134	HedleyP database	PANGAEA	doi:10.1594/PANGAEA.883611	https://doi.org/10.1594/PANGAEA.883611
Quesada et al., 2010 Colombia	Data compilation	Data normalisation	135	HedleyP database	PANGAEA	doi:10.1594/PANGAEA.883611	https://doi.org/10.1594/PANGAEA.883611
Quesada et al., 2010 Colombia	Data compilation	Data normalisation	136	HedleyP database	PANGAEA	doi:10.1594/PANGAEA.883611	https://doi.org/10.1594/PANGAEA.883611
Quesada et al., 2010 Colombia	Data compilation	Data normalisation	137	HedleyP database	PANGAEA	doi:10.1594/PANGAEA.883611	https://doi.org/10.1594/PANGAEA.883611
Quesada et al., 2010 Colombia	Data compilation	Data normalisation	138	HedleyP database	PANGAEA	doi:10.1594/PANGAEA.883611	https://doi.org/10.1594/PANGAEA.883611
Quesada et al., 2010 Colombia	Data compilation	Data normalisation	139	HedleyP database	PANGAEA	doi:10.1594/PANGAEA.883611	https://doi.org/10.1594/PANGAEA.883611
Quesada et al., 2010 Colombia	Data compilation	Data normalisation	140	HedleyP database	PANGAEA	doi:10.1594/PANGAEA.883611	https://doi.org/10.1594/PANGAEA.883611
Quesada et al., 2010 Colombia	Data compilation	Data normalisation	141	HedleyP database	PANGAEA	doi:10.1594/PANGAEA.883611	https://doi.org/10.1594/PANGAEA.883611
Quesada et al., 2010 Colombia	Data compilation	Data normalisation	142	HedleyP database	PANGAEA	doi:10.1594/PANGAEA.883611	https://doi.org/10.1594/PANGAEA.883611
Quesada et al., 2010 Colombia	Data compilation	Data normalisation	143	HedleyP database	PANGAEA	doi:10.1594/PANGAEA.883611	https://doi.org/10.1594/PANGAEA.883611
Quesada et al., 2010 Colombia	Data compilation	Data normalisation	144	HedleyP database	PANGAEA	doi:10.1594/PANGAEA.883611	https://doi.org/10.1594/PANGAEA.883611
Quesada et al., 2010 Colombia	Data compilation	Data normalisation	145	HedleyP database	PANGAEA	doi:10.1594/PANGAEA.883611	https://doi.org/10.1594/PANGAEA.883611
Quesada et al., 2010 Colombia	Data compilation	Data normalisation	146	HedleyP database	PANGAEA	doi:10.1594/PANGAEA.883611	https://doi.org/10.1594/PANGAEA.883611
Quesada et al., 2010 Colombia	Data compilation	Data normalisation	147	HedleyP database	PANGAEA	doi:10.1594/PANGAEA.883611	https://doi.org/10.1594/PANGAEA.883611
Quesada et al., 2010 Colombia	Data compilation	Data normalisation	148	HedleyP database	PANGAEA	doi:10.1594/PANGAEA.883611	https://doi.org/10.1594/PANGAEA.883611
Quesada et al., 2010 Colombia	Data compilation	Data normalisation	149	HedleyP database	PANGAEA	doi:10.1594/PANGAEA.883611	https://doi.org/10.1594/PANGAEA.883611
Quesada et al., 2010 Colombia	Data compilation	Data normalisation	150	HedleyP database	PANGAEA	doi:10.1594/PANGAEA.883611	https://doi.org/10.1594/PANGAEA.883611
Quesada et al., 2010 Colombia	Data compilation	Data normalisation	151	HedleyP database	PANGAEA	doi:10.1594/PANGAEA.883611	https://doi.org/10.1594/PANGAEA.883611
Quesada et al., 2010 Colombia	Data compilation	Data normalisation	152	HedleyP database	PANGAEA	doi:10.1594/PANGAEA.883611	https://doi.org/10.1594/PANGAEA.883611
Quesada et al., 2010 Colombia	Data compilation	Data normalisation	153	HedleyP database	PANGAEA	doi:10.1594/PANGAEA.883611	https://doi.org/10.1594/PANGAEA.883611
Quesada et al., 2010 Colombia	Data compilation	Data normalisation	154	HedleyP database	PANGAEA	doi:10.1594/PANGAEA.883611	https://doi.org/10.1594/PANGAEA.883611
Quesada et al., 2010 Colombia	Data compilation	Data normalisation	155	HedleyP database	PANGAEA	doi:10.1594/PANGAEA.883611	https://doi.org/10.1594/PANGAEA.883611
Quesada et al., 2010 Colombia	Data compilation	Data normalisation	156	HedleyP database	PANGAEA	doi:10.1594/PANGAEA.883611	https://doi.org/10.1594/PANGAEA.883611
Quesada et al., 2010 Colombia	Data compilation	Data normalisation	157	HedleyP database	PANGAEA	doi:10.1594/PANGAEA.883611	https://doi.org/10.1594/PANGAEA.883611
Redel et al., 2008 Chile	Data compilation	Data normalisation	158	HedleyP database	PANGAEA	doi:10.1594/PANGAEA.883611	https://doi.org/10.1594/PANGAEA.883611
Redel et al., 2008 Chile	Data compilation	Data normalisation	159	HedleyP database	PANGAEA	doi:10.1594/PANGAEA.883611	https://doi.org/10.1594/PANGAEA.883611
Redel et al., 2008 Chile	Data compilation	Data normalisation	160	HedleyP database	PANGAEA	doi:10.1594/PANGAEA.883611	https://doi.org/10.1594/PANGAEA.883611
Redel et al., 2008 Chile	Data compilation	Data normalisation	161	HedleyP database	PANGAEA	doi:10.1594/PANGAEA.883611	https://doi.org/10.1594/PANGAEA.883611
Redel et al., 2008 Chile	Data compilation	Data normalisation	162	HedleyP database	PANGAEA	doi:10.1594/PANGAEA.883611	https://doi.org/10.1594/PANGAEA.883611
Redel et al., 2008 Chile	Data compilation	Data normalisation	163	HedleyP database	PANGAEA	doi:10.1594/PANGAEA.883611	https://doi.org/10.1594/PANGAEA.883611
Redel et al., 2008 Chile	Data compilation	Data normalisation	164	HedleyP database	PANGAEA	doi:10.1594/PANGAEA.883611	https://doi.org/10.1594/PANGAEA.883611
Redel et al., 2008 Chile	Data compilation	Data normalisation	165	HedleyP database	PANGAEA	doi:10.1594/PANGAEA.883611	https://doi.org/10.1594/PANGAEA.883611
Richter et al., 2006 United States of America	Data compilation	Data normalisation	166	HedleyP database	PANGAEA	doi:10.1594/PANGAEA.883611	https://doi.org/10.1594/PANGAEA.883611
Richter et al., 2006 United States of America	Data compilation	Data normalisation	167	HedleyP database	PANGAEA	doi:10.1594/PANGAEA.883611	https://doi.org/10.1594/PANGAEA.883611
Richter et al., 2006 United States of America	Data compilation	Data normalisation	168	HedleyP database	PANGAEA	doi:10.1594/PANGAEA.883611	https://doi.org/10.1594/PANGAEA.883611
Richter et al., 2006 United States of America	Data compilation	Data normalisation	169	HedleyP database	PANGAEA	doi:10.1594/PANGAEA.883611	https://doi.org/10.1594/PANGAEA.883611
Roberts et al., 1985 Canada	Data compilation	Data normalisation	170	HedleyP database	PANGAEA	doi:10.1594/PANGAEA.883611	https://doi.org/10.1594/PANGAEA.883611
Roberts et al., 1985 Canada	Data compilation	Data normalisation	171	HedleyP database	PANGAEA	doi:10.1594/PANGAEA.883611	https://doi.org/10.1594/PANGAEA.883611
Roberts et al., 1985 Canada	Data compilation	Data normalisation	172	HedleyP database	PANGAEA	doi:10.1594/PANGAEA.883611	https://doi.org/10.1594/PANGAEA.883611
Roberts et al., 1985 Canada	Data compilation	Data normalisation	173	HedleyP database	PANGAEA	doi:10.1594/PANGAEA.883611	https://doi.org/10.1594/PANGAEA.883611
Roberts et al., 1985 Canada	Data compilation	Data normalisation	174	HedleyP database	PANGAEA	doi:10.1594/PANGAEA.883611	https://doi.org/10.1594/PANGAEA.883611
Roberts et al., 1985 Canada	Data compilation	Data normalisation	175	HedleyP database	PANGAEA	doi:10.1594/PANGAEA.883611	https://doi.org/10.1594/PANGAEA.883611
Roberts et al., 1985 Canada	Data compilation	Data normalisation	176	HedleyP database	PANGAEA	doi:10.1594/PANGAEA.883611	https://doi.org/10.1594/PANGAEA.883611
Roberts et al., 1985 Canada	Data compilation	Data normalisation	177	HedleyP database	PANGAEA	doi:10.1594/PANGAEA.883611	https://doi.org/10.1594/PANGAEA.883611
Roberts et al., 1985 Canada	Data compilation	Data normalisation	178	HedleyP database	PANGAEA	doi:10.1594/PANGAEA.883611	https://doi.org/10.1594/PANGAEA.883611
Roberts et al., 1985 Canada	Data compilation	Data normalisation	179	HedleyP database	PANGAEA	doi:10.1594/PANGAEA.883611	https://doi.org/10.1594/PANGAEA.883611
Roberts et al., 1985 Canada	Data compilation	Data normalisation	180	HedleyP database	PANGAEA	doi:10.1594/PANGAEA.883611	https://doi.org/10.1594/PANGAEA.883611
Roberts et al., 1985 Canada	Data compilation	Data normalisation	181	HedleyP database	PANGAEA	doi:10.1594/PANGAEA.883611	https://doi.org/10.1594/PANGAEA.883611
Roberts et al., 1985 Canada	Data compilation	Data normalisation	182	HedleyP database	PANGAEA	doi:10.1594/PANGAEA.883611	https://doi.org/10.1594/PANGAEA.883611
Roberts et al., 1985 Canada	Data compilation	Data normalisation	183	HedleyP database	PANGAEA	doi:10.1594/PANGAEA.883611	https://doi.org/10.1594/PANGAEA.883611
Roberts et al., 1985 Canada	Data compilation	Data normalisation	184	HedleyP database	PANGAEA	doi:10.1594/PANGAEA.883611	https://doi.org/10.1594/PANGAEA.883611
Roberts et al., 1985 Canada	Data compilation	Data normalisation	185	HedleyP database	PANGAEA	doi:10.1594/PANGAEA.883611	https://doi.org/10.1594/PANGAEA.883611
Roberts et al., 1985 Canada	Data compilation	Data normalisation	186	HedleyP database	PANGAEA	doi:10.1594/PANGAEA.883611	https://doi.org/10.1594/PANGAEA.883611
Roberts et al., 1985 Canada	Data compilation	Data normalisation	187	HedleyP database	PANGAEA	doi:10.1594/PANGAEA.883611	https://doi.org/10.1594/PANGAEA.883611
Roberts et al., 1985 Canada	Data compilation	Data normalisation	188	HedleyP database	PANGAEA	doi:10.1594/PANGAEA.883611	https://doi.org/10.1594/PANGAEA.883611
Roberts et al., 1985 Canada	Data compilation	Data normalisation	189	HedleyP database	PANGAEA	doi:10.1594/PANGAEA.883611	https://doi.org/10.1594/PANGAEA.883611
Roberts et al., 1985 Canada	Data compilation	Data normalisation	190	HedleyP database	PANGAEA	doi:10.1594/PANGAEA.883611	https://doi.org/10.1594/PANGAEA.883611
Roberts et al., 1985 Canada	Data compilation	Data normalisation	191	HedleyP database	PANGAEA	doi:10.1594/PANGAEA.883611	https://doi.org/10.1594/PANGAEA.883611
Roberts et al., 1985 Canada	Data compilation	Data normalisation	192	HedleyP database	PANGAEA	doi:10.1594/PANGAEA.883611	https://doi.org/10.1594/PANGAEA.883611
Roberts et al., 1985 Canada	Data compilation	Data normalisation	193	HedleyP database	PANGAEA	doi:10.1594/PANGAEA.883611	https://doi.org/10.1594/PANGAEA.883611
Sattell and Morris, 1992 Sri Lanka	Data compilation	Data normalisation	194	HedleyP database	PANGAEA	doi:10.1594/PANGAEA.883611	https://doi.org/10.1594/PANGAEA.883611
Satti et al., 2007 Argentina	Data compilation	Data normalisation	195	HedleyP database	PANGAEA	doi:10.1594/PANGAEA.883611	https://doi.org/10.1594/PANGAEA.883611
Satti et al., 2007 Argentina	Data compilation	Data normalisation	196	HedleyP database	PANGAEA	doi:10.1594/PANGAEA.883611	https://doi.org/10.1594/PANGAEA.883611
Satti et al., 2007 Argentina	Data compilation	Data normalisation	197	HedleyP database	PANGAEA	doi:10.1594/PANGAEA.883611	https://doi.org/10.1594/PANGAEA.883611
Satti et al., 2007 Argentina	Data compilation	Data normalisation	198	HedleyP database	PANGAEA	doi:10.1594/PANGAEA.883611	https://doi.org/10.1594/PANGAEA.883611
Satti et al., 2007 Argentina	Data compilation	Data normalisation	199	HedleyP database	PANGAEA	doi:10.1594/PANGAEA.883611	https://doi.org/10.1594/PANGAEA.883611
Satti et al., 2007 Argentina	Data compilation	Data normalisation	200	HedleyP database	PANGAEA	doi:10.1594/PANGAEA.883611	https://doi.org/10.1594/PANGAEA.883611
Satti et al., 2007 Argentina	Data compilation	Data normalisation	201	HedleyP database	PANGAEA	doi:10.1594/PANGAEA.883611	https://doi.org/10.1594/PANGAEA.883611
Satti et al., 2007 Argentina	Data compilation	Data normalisation	202	HedleyP database	PANGAEA	doi:10.1594/PANGAEA.883611	https://doi.org/10.1594/PANGAEA.883611
Satti et al., 2007 Argentina	Data compilation	Data normalisation	203	HedleyP database	PANGAEA	doi:10.1594/PANGAEA.883611	https://doi.org/10.1594/PANGAEA.883611
Satti et al., 2007 Argentina	Data compilation	Data normalisation	204	HedleyP database	PANGAEA	doi:10.1594/PANGAEA.883611	https://doi.org/10.1594/PANGAEA.883611
Schlesinger et al., 1998 Indonesia	Data compilation	Data normalisation	205	HedleyP database	PANGAEA	doi:10.1594/PANGAEA.883611	https://doi.org/10.1594/PANGAEA.883611
Schlesinger et al., 1998 Indonesia	Data compilation	Data normalisation	206	HedleyP database	PANGAEA	doi:10.1594/PANGAEA.883611	https://doi.org/10.1594/PANGAEA.883611
Schlesinger et al., 1998 Indonesia	Data compilation	Data normalisation	207	HedleyP database	PANGAEA	doi:10.1594/PANGAEA.883611	https://doi.org/10.1594/PANGAEA.883611
Schlesinger et al., 1998 Indonesia	Data compilation	Data normalisation	208	HedleyP database	PANGAEA	doi:10.1594/PANGAEA.883611	https://doi.org/10.1594/PANGAEA.883611
Schlesinger et al., 1998 Indonesia	Data compilation	Data normalisation	209	HedleyP database	PANGAEA	doi:10.1594/PANGAEA.883611	https://doi.org/10.1594/PANGAEA.883611
Schlesinger et al., 1998 Indonesia	Data compilation	Data normalisation	210	HedleyP database	PANGAEA	doi:10.1594/PANGAEA.883611	https://doi.org/10.1594/PANGAEA.883611
Schlesinger et al., 1998 Indonesia	Data compilation	Data normalisation	211	HedleyP database	PANGAEA	doi:10.1594/PANGAEA.883611	https://doi.org/10.1594/PANGAEA.883611
Schlesinger et al., 1998 Indonesia	Data compilation	Data normalisation	212	HedleyP database	PANGAEA	doi:10.1594/PANGAEA.883611	https://doi.org/10.1594/PANGAEA.883611
Schlesinger et al., 1998 Indonesia	Data compilation	Data normalisation	213	HedleyP database	PANGAEA	doi:10.1594/PANGAEA.883611	https://doi.org/10.1594/PANGAEA.883611
Schlesinger et al., 1998 Indonesia	Data compilation	Data normalisation	214	HedleyP database	PANGAEA	doi:10.1594/PANGAEA.883611	https://doi.org/10.1594/PANGAEA.883611
Schlesinger et al., 1998 Indonesia	Data compilation	Data normalisation	215	HedleyP database	PANGAEA	doi:10.1594/PANGAEA.883611	https://doi.org/10.1594/PANGAEA.883611
Schlesinger et al., 1998 Indonesia	Data compilation	Data normalisation	216	HedleyP database	PANGAEA	doi:10.1594/PANGAEA.883611	https://doi.org/10.1594/PANGAEA.883611
Schlesinger et al., 1998 Indonesia	Data compilation	Data normalisation	217	HedleyP database	PANGAEA	doi:10.1594/PANGAEA.883611	https://doi.org/10.1594/PANGAEA.883611
Schlesinger et al., 1998 Indonesia	Data compilation	Data normalisation	218	HedleyP database	PANGAEA	doi:10.1594/PANGAEA.883611	https://doi.org/10.1594/PANGAEA.883611
Schlesinger et al., 1998 Indonesia	Data compilation	Data normalisation	219	HedleyP database	PANGAEA	doi:10.1594/PANGAEA.883611	https://doi.org/10.1594/PANGAEA.883611
Schlesinger et al., 1998 Indonesia	Data compilation	Data normalisation	220	HedleyP database	PANGAEA	doi:10.1594/PANGAEA.883611	https://doi.org/10.1594/PANGAEA.883611
Schlesinger et al., 1998 Indonesia	Data compilation	Data normalisation	221	HedleyP database	PANGAEA	doi:10.1594/PANGAEA.883611	https://doi.org/10.1594/PANGAEA.883611
Schlesinger et al., 1998 Indonesia	Data compilation	Data normalisation	222	HedleyP database	PANGAEA	doi:10.1594/PANGAEA.883611	https://doi.org/10.1594/PANGAEA.883611
Schlichting et al., 2002 Germany	Data compilation	Data normalisation	223	HedleyP database	PANGAEA	doi:10.1594/PANGAEA.883611	https://doi.org/10.1594/PANGAEA.883611
Schlichting et al., 2002 Germany	Data compilation	Data normalisation	224	HedleyP database	PANGAEA	doi:10.1594/PANGAEA.883611	https://doi.org/10.1594/PANGAEA.883611
Schlichting et al., 2002 Germany	Data compilation	Data normalisation	225	HedleyP database	PANGAEA	doi:10.1594/PANGAEA.883611	https://doi.org/10.1594/PANGAEA.883611
Schlichting et al., 2002 Germany	Data compilation	Data normalisation	226	HedleyP database	PANGAEA	doi:10.1594/PANGAEA.883611	https://doi.org/10.1594/PANGAEA.883611
Schlichting et al., 2002 Germany	Data compilation	Data normalisation	227	HedleyP database	PANGAEA	doi:10.1594/PANGAEA.883611	https://doi.org/10.1594/PANGAEA.883611
Schlichting et al., 2002 Germany	Data compilation	Data normalisation	228	HedleyP database	PANGAEA	doi:10.1594/PANGAEA.883611	https://doi.org/10.1594/PANGAEA.883611
Schlichting et al., 2002 Germany	Data compilation	Data normalisation	229	HedleyP database	PANGAEA	doi:10.1594/PANGAEA.883611	https://doi.org/10.1594/PANGAEA.883611
Schoenau et al., 1989 Canada	Data compilation	Data normalisation	230	HedleyP database	PANGAEA	doi:10.1594/PANGAEA.883611	https://doi.org/10.1594/PANGAEA.883611
Schoenau et al., 1989 Canada	Data compilation	Data normalisation	231	HedleyP database	PANGAEA	doi:10.1594/PANGAEA.883611	https://doi.org/10.1594/PANGAEA.883611
Schoenau et al., 1989 Canada	Data compilation	Data normalisation	232	HedleyP database	PANGAEA	doi:10.1594/PANGAEA.883611	https://doi.org/10.1594/PANGAEA.883611
Schoenau et al., 1989 Canada	Data compilation	Data normalisation	233	HedleyP database	PANGAEA	doi:10.1594/PANGAEA.883611	https://doi.org/10.1594/PANGAEA.883611
Schoenau et al., 1989 Canada	Data compilation	Data normalisation	234	HedleyP database	PANGAEA	doi:10.1594/PANGAEA.883611	https://doi.org/10.1594/PANGAEA.883611
Schoenau et al., 1989 Canada	Data compilation	Data normalisation	235	HedleyP database	PANGAEA	doi:10.1594/PANGAEA.883611	https://doi.org/10.1594/PANGAEA.883611
Schoenau et al., 1989 Canada	Data compilation	Data normalisation	236	HedleyP database	PANGAEA	doi:10.1594/PANGAEA.883611	https://doi.org/10.1594/PANGAEA.883611
Schoenau et al., 1989 Canada	Data compilation	Data normalisation	237	HedleyP database	PANGAEA	doi:10.1594/PANGAEA.883611	https://doi.org/10.1594/PANGAEA.883611
Schoenau et al., 1989 Canada	Data compilation	Data normalisation	238	HedleyP database	PANGAEA	doi:10.1594/PANGAEA.883611	https://doi.org/10.1594/PANGAEA.883611
Schoenau et al., 1989 Canada	Data compilation	Data normalisation	239	HedleyP database	PANGAEA	doi:10.1594/PANGAEA.883611	https://doi.org/10.1594/PANGAEA.883611
Schoenau et al., 1989 Canada	Data compilation	Data normalisation	240	HedleyP database	PANGAEA	doi:10.1594/PANGAEA.883611	https://doi.org/10.1594/PANGAEA.883611
Schoenau et al., 1989 Canada	Data compilation	Data normalisation	241	HedleyP database	PANGAEA	doi:10.1594/PANGAEA.883611	https://doi.org/10.1594/PANGAEA.883611
Schoenau et al., 1989 Canada	Data compilation	Data normalisation	242	HedleyP database	PANGAEA	doi:10.1594/PANGAEA.883611	https://doi.org/10.1594/PANGAEA.883611
Schoenau et al., 1989 Canada	Data compilation	Data normalisation	243	HedleyP database	PANGAEA	doi:10.1594/PANGAEA.883611	https://doi.org/10.1594/PANGAEA.883611
Schoenau et al., 1989 Canada	Data compilation	Data normalisation	244	HedleyP database	PANGAEA	doi:10.1594/PANGAEA.883611	https://doi.org/10.1594/PANGAEA.883611
Schoenau et al., 1989 Canada	Data compilation	Data normalisation	245	HedleyP database	PANGAEA	doi:10.1594/PANGAEA.883611	https://doi.org/10.1594/PANGAEA.883611
Schoenau et al., 1989 Canada	Data compilation	Data normalisation	246	HedleyP database	PANGAEA	doi:10.1594/PANGAEA.883611	https://doi.org/10.1594/PANGAEA.883611
Schoenau et al., 1989 Canada	Data compilation	Data normalisation	247	HedleyP database	PANGAEA	doi:10.1594/PANGAEA.883611	https://doi.org/10.1594/PANGAEA.883611
Schoenau et al., 1989 Canada	Data compilation	Data normalisation	248	HedleyP database	PANGAEA	doi:10.1594/PANGAEA.883611	https://doi.org/10.1594/PANGAEA.883611
Schoenau et al., 1989 Canada	Data compilation	Data normalisation	249	HedleyP database	PANGAEA	doi:10.1594/PANGAEA.883611	https://doi.org/10.1594/PANGAEA.883611
Schoenau et al., 1989 Canada	Data compilation	Data normalisation	250	HedleyP database	PANGAEA	doi:10.1594/PANGAEA.883611	https://doi.org/10.1594/PANGAEA.883611
Schoenau et al., 1989 Canada	Data compilation	Data normalisation	251	HedleyP database	PANGAEA	doi:10.1594/PANGAEA.883611	https://doi.org/10.1594/PANGAEA.883611
Schoenau et al., 1989 Canada	Data compilation	Data normalisation	252	HedleyP database	PANGAEA	doi:10.1594/PANGAEA.883611	https://doi.org/10.1594/PANGAEA.883611
Schoenau et al., 1989 Canada	Data compilation	Data normalisation	253	HedleyP database	PANGAEA	doi:10.1594/PANGAEA.883611	https://doi.org/10.1594/PANGAEA.883611
Schoenau et al., 1989 Canada	Data compilation	Data normalisation	254	HedleyP database	PANGAEA	doi:10.1594/PANGAEA.883611	https://doi.org/10.1594/PANGAEA.883611
Schoenau et al., 1989 Canada	Data compilation	Data normalisation	255	HedleyP database	PANGAEA	doi:10.1594/PANGAEA.883611	https://doi.org/10.1594/PANGAEA.883611
Sharpley et al., 1985 United States of America	Data compilation	Data normalisation	256	HedleyP database	PANGAEA	doi:10.1594/PANGAEA.883611	https://doi.org/10.1594/PANGAEA.883611
Sharpley et al., 1985 United States of America	Data compilation	Data normalisation	257	HedleyP database	PANGAEA	doi:10.1594/PANGAEA.883611	https://doi.org/10.1594/PANGAEA.883611
Sharpley et al., 1985 United States of America	Data compilation	Data normalisation	258	HedleyP database	PANGAEA	doi:10.1594/PANGAEA.883611	https://doi.org/10.1594/PANGAEA.883611
Sharpley et al., 1985 United States of America	Data compilation	Data normalisation	259	HedleyP database	PANGAEA	doi:10.1594/PANGAEA.883611	https://doi.org/10.1594/PANGAEA.883611
Sharpley et al., 1985 United States of America	Data compilation	Data normalisation	260	HedleyP database	PANGAEA	doi:10.1594/PANGAEA.883611	https://doi.org/10.1594/PANGAEA.883611
Sharpley et al., 1985 United States of America	Data compilation	Data normalisation	261	HedleyP database	PANGAEA	doi:10.1594/PANGAEA.883611	https://doi.org/10.1594/PANGAEA.883611
Sharpley et al., 1985 United States of America	Data compilation	Data normalisation	262	HedleyP database	PANGAEA	doi:10.1594/PANGAEA.883611	https://doi.org/10.1594/PANGAEA.883611
Sharpley et al., 1985 United States of America	Data compilation	Data normalisation	263	HedleyP database	PANGAEA	doi:10.1594/PANGAEA.883611	https://doi.org/10.1594/PANGAEA.883611
Sharpley et al., 1985 United States of America	Data compilation	Data normalisation	264	HedleyP database	PANGAEA	doi:10.1594/PANGAEA.883611	https://doi.org/10.1594/PANGAEA.883611
Sharpley et al., 1985 United States of America	Data compilation	Data normalisation	265	HedleyP database	PANGAEA	doi:10.1594/PANGAEA.883611	https://doi.org/10.1594/PANGAEA.883611
Sharpley et al., 1985 United States of America	Data compilation	Data normalisation	266	HedleyP database	PANGAEA	doi:10.1594/PANGAEA.883611	https://doi.org/10.1594/PANGAEA.883611
Sharpley et al., 1985 United States of America	Data compilation	Data normalisation	267	HedleyP database	PANGAEA	doi:10.1594/PANGAEA.883611	https://doi.org/10.1594/PANGAEA.883611
Sharpley et al., 1985 United States of America	Data compilation	Data normalisation	268	HedleyP database	PANGAEA	doi:10.1594/PANGAEA.883611	https://doi.org/10.1594/PANGAEA.883611
Sharpley et al., 1985 United States of America	Data compilation	Data normalisation	269	HedleyP database	PANGAEA	doi:10.1594/PANGAEA.883611	https://doi.org/10.1594/PANGAEA.883611
Sharpley et al., 1985 United States of America	Data compilation	Data normalisation	270	HedleyP database	PANGAEA	doi:10.1594/PANGAEA.883611	https://doi.org/10.1594/PANGAEA.883611
Sharpley et al., 1985 United States of America	Data compilation	Data normalisation	271	HedleyP database	PANGAEA	doi:10.1594/PANGAEA.883611	https://doi.org/10.1594/PANGAEA.883611
Sharpley et al., 1985 United States of America	Data compilation	Data normalisation	272	HedleyP database	PANGAEA	doi:10.1594/PANGAEA.883611	https://doi.org/10.1594/PANGAEA.883611
Sharpley et al., 1985 United States of America	Data compilation	Data normalisation	273	HedleyP database	PANGAEA	doi:10.1594/PANGAEA.883611	https://doi.org/10.1594/PANGAEA.883611
Sharpley et al., 1985 United States of America	Data compilation	Data normalisation	274	HedleyP database	PANGAEA	doi:10.1594/PANGAEA.883611	https://doi.org/10.1594/PANGAEA.883611
Sharpley et al., 1985 United States of America	Data compilation	Data normalisation	275	HedleyP database	PANGAEA	doi:10.1594/PANGAEA.883611	https://doi.org/10.1594/PANGAEA.883611
Sharpley et al., 1985 United States of America	Data compilation	Data normalisation	276	HedleyP database	PANGAEA	doi:10.1594/PANGAEA.883611	https://doi.org/10.1594/PANGAEA.883611
Sharpley et al., 1985 United States of America	Data compilation	Data normalisation	277	HedleyP database	PANGAEA	doi:10.1594/PANGAEA.883611	https://doi.org/10.1594/PANGAEA.883611
Sharpley et al., 1985 United States of America	Data compilation	Data normalisation	278	HedleyP database	PANGAEA	doi:10.1594/PANGAEA.883611	https://doi.org/10.1594/PANGAEA.883611
Sharpley et al., 1985 United States of America	Data compilation	Data normalisation	279	HedleyP database	PANGAEA	doi:10.1594/PANGAEA.883611	https://doi.org/10.1594/PANGAEA.883611
Sharpley et al., 1985 United States of America	Data compilation	Data normalisation	280	HedleyP database	PANGAEA	doi:10.1594/PANGAEA.883611	https://doi.org/10.1594/PANGAEA.883611
Sharpley et al., 1985 United States of America	Data compilation	Data normalisation	281	HedleyP database	PANGAEA	doi:10.1594/PANGAEA.883611	https://doi.org/10.1594/PANGAEA.883611
Sharpley et al., 1985 United States of America	Data compilation	Data normalisation	282	HedleyP database	PANGAEA	doi:10.1594/PANGAEA.883611	https://doi.org/10.1594/PANGAEA.883611
Sharpley et al., 1985 United States of America	Data compilation	Data normalisation	283	HedleyP database	PANGAEA	doi:10.1594/PANGAEA.883611	https://doi.org/10.1594/PANGAEA.883611
Thomas et al., 1999 Chile	Data compilation	Data normalisation	284	HedleyP database	PANGAEA	doi:10.1594/PANGAEA.883611	https://doi.org/10.1594/PANGAEA.883611
Thomas et al., 1999 Chile	Data compilation	Data normalisation	285	HedleyP database	PANGAEA	doi:10.1594/PANGAEA.883611	https://doi.org/10.1594/PANGAEA.883611
Thomas et al., 1999 Chile	Data compilation	Data normalisation	286	HedleyP database	PANGAEA	doi:10.1594/PANGAEA.883611	https://doi.org/10.1594/PANGAEA.883611
Thomas et al., 1999 Chile	Data compilation	Data normalisation	287	HedleyP database	PANGAEA	doi:10.1594/PANGAEA.883611	https://doi.org/10.1594/PANGAEA.883611
Trasar-Cepeda et al., 1990 Kingdom of Spain	Data compilation	Data normalisation	288	HedleyP database	PANGAEA	doi:10.1594/PANGAEA.883611	https://doi.org/10.1594/PANGAEA.883611
Trasar-Cepeda et al., 1990 Kingdom of Spain	Data compilation	Data normalisation	289	HedleyP database	PANGAEA	doi:10.1594/PANGAEA.883611	https://doi.org/10.1594/PANGAEA.883611
Trasar-Cepeda et al., 1990 Kingdom of Spain	Data compilation	Data normalisation	290	HedleyP database	PANGAEA	doi:10.1594/PANGAEA.883611	https://doi.org/10.1594/PANGAEA.883611
Trasar-Cepeda et al., 1990 Kingdom of Spain	Data compilation	Data normalisation	291	HedleyP database	PANGAEA	doi:10.1594/PANGAEA.883611	https://doi.org/10.1594/PANGAEA.883611
Trasar-Cepeda et al., 1990 Kingdom of Spain	Data compilation	Data normalisation	292	HedleyP database	PANGAEA	doi:10.1594/PANGAEA.883611	https://doi.org/10.1594/PANGAEA.883611
Trasar-Cepeda et al., 1990 Kingdom of Spain	Data compilation	Data normalisation	293	HedleyP database	PANGAEA	doi:10.1594/PANGAEA.883611	https://doi.org/10.1594/PANGAEA.883611
Trasar-Cepeda et al., 1991 Kingdom of Spain	Data compilation	Data normalisation	294	HedleyP database	PANGAEA	doi:10.1594/PANGAEA.883611	https://doi.org/10.1594/PANGAEA.883611
Szott and Melendez, 2001 Costa Rica	Data compilation	Data normalisation	295	HedleyP database	PANGAEA	doi:10.1594/PANGAEA.883611	https://doi.org/10.1594/PANGAEA.883611
Szott and Melendez, 2001 Costa Rica	Data compilation	Data normalisation	296	HedleyP database	PANGAEA	doi:10.1594/PANGAEA.883611	https://doi.org/10.1594/PANGAEA.883611
Lehmann et al., 2001 Brazil	Data compilation	Data normalisation	297	HedleyP database	PANGAEA	doi:10.1594/PANGAEA.883611	https://doi.org/10.1594/PANGAEA.883611
Lehmann et al., 2001 Brazil	Data compilation	Data normalisation	298	HedleyP database	PANGAEA	doi:10.1594/PANGAEA.883611	https://doi.org/10.1594/PANGAEA.883611
Garcia-Montiel et al., 2000 Brazil	Data compilation	Data normalisation	299	HedleyP database	PANGAEA	doi:10.1594/PANGAEA.883611	https://doi.org/10.1594/PANGAEA.883611
Garcia-Montiel et al., 2000 Brazil	Data compilation	Data normalisation	300	HedleyP database	PANGAEA	doi:10.1594/PANGAEA.883611	https://doi.org/10.1594/PANGAEA.883611
Garcia-Montiel et al., 2000 Brazil	Data compilation	Data normalisation	301	HedleyP database	PANGAEA	doi:10.1594/PANGAEA.883611	https://doi.org/10.1594/PANGAEA.883611
Garcia-Montiel et al., 2000 Brazil	Data compilation	Data normalisation	302	HedleyP database	PANGAEA	doi:10.1594/PANGAEA.883611	https://doi.org/10.1594/PANGAEA.883611
Garcia-Montiel et al., 2000 Brazil	Data compilation	Data normalisation	303	HedleyP database	PANGAEA	doi:10.1594/PANGAEA.883611	https://doi.org/10.1594/PANGAEA.883611
Garcia-Montiel et al., 2000 Brazil	Data compilation	Data normalisation	304	HedleyP database	PANGAEA	doi:10.1594/PANGAEA.883611	https://doi.org/10.1594/PANGAEA.883611
Solomon and Lehman, 2000 Tanzania	Data compilation	Data normalisation	305	HedleyP database	PANGAEA	doi:10.1594/PANGAEA.883611	https://doi.org/10.1594/PANGAEA.883611
Solomon et al., 2002 Ethiopia	Data compilation	Data normalisation	306	HedleyP database	PANGAEA	doi:10.1594/PANGAEA.883611	https://doi.org/10.1594/PANGAEA.883611
Solomon et al., 2002 Ethiopia	Data compilation	Data normalisation	307	HedleyP database	PANGAEA	doi:10.1594/PANGAEA.883611	https://doi.org/10.1594/PANGAEA.883611
Frizano et al., 2002 Puerto Rico	Data compilation	Data normalisation	308	HedleyP database	PANGAEA	doi:10.1594/PANGAEA.883611	https://doi.org/10.1594/PANGAEA.883611
Frizano et al., 2002 Puerto Rico	Data compilation	Data normalisation	309	HedleyP database	PANGAEA	doi:10.1594/PANGAEA.883611	https://doi.org/10.1594/PANGAEA.883611
Frizano et al., 2002 Puerto Rico	Data compilation	Data normalisation	310	HedleyP database	PANGAEA	doi:10.1594/PANGAEA.883611	https://doi.org/10.1594/PANGAEA.883611
Frizano et al., 2002 Puerto Rico	Data compilation	Data normalisation	311	HedleyP database	PANGAEA	doi:10.1594/PANGAEA.883611	https://doi.org/10.1594/PANGAEA.883611
Frizano et al., 2002 Puerto Rico	Data compilation	Data normalisation	312	HedleyP database	PANGAEA	doi:10.1594/PANGAEA.883611	https://doi.org/10.1594/PANGAEA.883611
Frizano et al., 2002 Puerto Rico	Data compilation	Data normalisation	313	HedleyP database	PANGAEA	doi:10.1594/PANGAEA.883611	https://doi.org/10.1594/PANGAEA.883611
Frizano et al., 2002 Puerto Rico	Data compilation	Data normalisation	314	HedleyP database	PANGAEA	doi:10.1594/PANGAEA.883611	https://doi.org/10.1594/PANGAEA.883611
Frizano et al., 2002 Puerto Rico	Data compilation	Data normalisation	315	HedleyP database	PANGAEA	doi:10.1594/PANGAEA.883611	https://doi.org/10.1594/PANGAEA.883611
Frizano et al., 2002 Puerto Rico	Data compilation	Data normalisation	316	HedleyP database	PANGAEA	doi:10.1594/PANGAEA.883611	https://doi.org/10.1594/PANGAEA.883611
Frizano et al., 2002 Puerto Rico	Data compilation	Data normalisation	317	HedleyP database	PANGAEA	doi:10.1594/PANGAEA.883611	https://doi.org/10.1594/PANGAEA.883611
Frizano et al., 2002 Puerto Rico	Data compilation	Data normalisation	318	HedleyP database	PANGAEA	doi:10.1594/PANGAEA.883611	https://doi.org/10.1594/PANGAEA.883611
Frizano et al., 2002 Puerto Rico	Data compilation	Data normalisation	319	HedleyP database	PANGAEA	doi:10.1594/PANGAEA.883611	https://doi.org/10.1594/PANGAEA.883611
Frizano et al., 2003 Brazil	Data compilation	Data normalisation	320	HedleyP database	PANGAEA	doi:10.1594/PANGAEA.883611	https://doi.org/10.1594/PANGAEA.883611
Frizano et al., 2003 Brazil	Data compilation	Data normalisation	321	HedleyP database	PANGAEA	doi:10.1594/PANGAEA.883611	https://doi.org/10.1594/PANGAEA.883611
Frizano et al., 2003 Brazil	Data compilation	Data normalisation	322	HedleyP database	PANGAEA	doi:10.1594/PANGAEA.883611	https://doi.org/10.1594/PANGAEA.883611
Frizano et al., 2003 Brazil	Data compilation	Data normalisation	323	HedleyP database	PANGAEA	doi:10.1594/PANGAEA.883611	https://doi.org/10.1594/PANGAEA.883611
Frizano et al., 2003 Brazil	Data compilation	Data normalisation	324	HedleyP database	PANGAEA	doi:10.1594/PANGAEA.883611	https://doi.org/10.1594/PANGAEA.883611
Frizano et al., 2003 Brazil	Data compilation	Data normalisation	325	HedleyP database	PANGAEA	doi:10.1594/PANGAEA.883611	https://doi.org/10.1594/PANGAEA.883611
Frizano et al., 2003 Brazil	Data compilation	Data normalisation	326	HedleyP database	PANGAEA	doi:10.1594/PANGAEA.883611	https://doi.org/10.1594/PANGAEA.883611
Frizano et al., 2003 Brazil	Data compilation	Data normalisation	327	HedleyP database	PANGAEA	doi:10.1594/PANGAEA.883611	https://doi.org/10.1594/PANGAEA.883611
Frizano et al., 2003 Brazil	Data compilation	Data normalisation	328	HedleyP database	PANGAEA	doi:10.1594/PANGAEA.883611	https://doi.org/10.1594/PANGAEA.883611
Frizano et al., 2003 Brazil	Data compilation	Data normalisation	329	HedleyP database	PANGAEA	doi:10.1594/PANGAEA.883611	https://doi.org/10.1594/PANGAEA.883611
Frizano et al., 2003 Brazil	Data compilation	Data normalisation	330	HedleyP database	PANGAEA	doi:10.1594/PANGAEA.883611	https://doi.org/10.1594/PANGAEA.883611
Frizano et al., 2003 Brazil	Data compilation	Data normalisation	331	HedleyP database	PANGAEA	doi:10.1594/PANGAEA.883611	https://doi.org/10.1594/PANGAEA.883611
Giardina et al., 2000 Mexico	Data compilation	Data normalisation	332	HedleyP database	PANGAEA	doi:10.1594/PANGAEA.883611	https://doi.org/10.1594/PANGAEA.883611
Giardina et al., 2000 Mexico	Data compilation	Data normalisation	333	HedleyP database	PANGAEA	doi:10.1594/PANGAEA.883611	https://doi.org/10.1594/PANGAEA.883611
Kitayama et al., 2000 Malaysia	Data compilation	Data normalisation	334	HedleyP database	PANGAEA	doi:10.1594/PANGAEA.883611	https://doi.org/10.1594/PANGAEA.883611
Kitayama et al., 2000 Malaysia	Data compilation	Data normalisation	335	HedleyP database	PANGAEA	doi:10.1594/PANGAEA.883611	https://doi.org/10.1594/PANGAEA.883611
Kitayama et al., 2000 Malaysia	Data compilation	Data normalisation	336	HedleyP database	PANGAEA	doi:10.1594/PANGAEA.883611	https://doi.org/10.1594/PANGAEA.883611
Kitayama et al., 2000 Malaysia	Data compilation	Data normalisation	337	HedleyP database	PANGAEA	doi:10.1594/PANGAEA.883611	https://doi.org/10.1594/PANGAEA.883611
Kitayama et al., 2000 Malaysia	Data compilation	Data normalisation	338	HedleyP database	PANGAEA	doi:10.1594/PANGAEA.883611	https://doi.org/10.1594/PANGAEA.883611
Kitayama et al., 2000 Malaysia	Data compilation	Data normalisation	339	HedleyP database	PANGAEA	doi:10.1594/PANGAEA.883611	https://doi.org/10.1594/PANGAEA.883611
Kitayama et al., 2000 Malaysia	Data compilation	Data normalisation	340	HedleyP database	PANGAEA	doi:10.1594/PANGAEA.883611	https://doi.org/10.1594/PANGAEA.883611
Kitayama et al., 2000 Malaysia	Data compilation	Data normalisation	341	HedleyP database	PANGAEA	doi:10.1594/PANGAEA.883611	https://doi.org/10.1594/PANGAEA.883611
Kitayama et al., 2000 Malaysia	Data compilation	Data normalisation	342	HedleyP database	PANGAEA	doi:10.1594/PANGAEA.883611	https://doi.org/10.1594/PANGAEA.883611
Kitayama et al., 2000 Malaysia	Data compilation	Data normalisation	343	HedleyP database	PANGAEA	doi:10.1594/PANGAEA.883611	https://doi.org/10.1594/PANGAEA.883611
Kitayama et al., 2000 Malaysia	Data compilation	Data normalisation	344	HedleyP database	PANGAEA	doi:10.1594/PANGAEA.883611	https://doi.org/10.1594/PANGAEA.883611
Kitayama et al., 2000 Malaysia	Data compilation	Data normalisation	345	HedleyP database	PANGAEA	doi:10.1594/PANGAEA.883611	https://doi.org/10.1594/PANGAEA.883611
Kitayama et al., 2000 Malaysia	Data compilation	Data normalisation	346	HedleyP database	PANGAEA	doi:10.1594/PANGAEA.883611	https://doi.org/10.1594/PANGAEA.883611
Kitayama et al., 2000 Malaysia	Data compilation	Data normalisation	347	HedleyP database	PANGAEA	doi:10.1594/PANGAEA.883611	https://doi.org/10.1594/PANGAEA.883611
Kitayama et al., 2000 Malaysia	Data compilation	Data normalisation	348	HedleyP database	PANGAEA	doi:10.1594/PANGAEA.883611	https://doi.org/10.1594/PANGAEA.883611
Kitayama et al., 2000 Malaysia	Data compilation	Data normalisation	349	HedleyP database	PANGAEA	doi:10.1594/PANGAEA.883611	https://doi.org/10.1594/PANGAEA.883611
Kitayama et al., 2000 Malaysia	Data compilation	Data normalisation	350	HedleyP database	PANGAEA	doi:10.1594/PANGAEA.883611	https://doi.org/10.1594/PANGAEA.883611
Kitayama et al., 2000 Malaysia	Data compilation	Data normalisation	351	HedleyP database	PANGAEA	doi:10.1594/PANGAEA.883611	https://doi.org/10.1594/PANGAEA.883611
Kitayama et al., 2000 Malaysia	Data compilation	Data normalisation	352	HedleyP database	PANGAEA	doi:10.1594/PANGAEA.883611	https://doi.org/10.1594/PANGAEA.883611
Kitayama et al., 2000 Malaysia	Data compilation	Data normalisation	353	HedleyP database	PANGAEA	doi:10.1594/PANGAEA.883611	https://doi.org/10.1594/PANGAEA.883611
Kitayama et al., 2000 Malaysia	Data compilation	Data normalisation	354	HedleyP database	PANGAEA	doi:10.1594/PANGAEA.883611	https://doi.org/10.1594/PANGAEA.883611
Kitayama et al., 2000 Malaysia	Data compilation	Data normalisation	355	HedleyP database	PANGAEA	doi:10.1594/PANGAEA.883611	https://doi.org/10.1594/PANGAEA.883611
Kitayama et al., 2000 Malaysia	Data compilation	Data normalisation	356	HedleyP database	PANGAEA	doi:10.1594/PANGAEA.883611	https://doi.org/10.1594/PANGAEA.883611
Kitayama et al., 2000 Malaysia	Data compilation	Data normalisation	357	HedleyP database	PANGAEA	doi:10.1594/PANGAEA.883611	https://doi.org/10.1594/PANGAEA.883611
Kitayama et al., 2000 Malaysia	Data compilation	Data normalisation	358	HedleyP database	PANGAEA	doi:10.1594/PANGAEA.883611	https://doi.org/10.1594/PANGAEA.883611
Kitayama et al., 2000 Malaysia	Data compilation	Data normalisation	359	HedleyP database	PANGAEA	doi:10.1594/PANGAEA.883611	https://doi.org/10.1594/PANGAEA.883611
Olander et al., 2005 Brazil	Data compilation	Data normalisation	360	HedleyP database	PANGAEA	doi:10.1594/PANGAEA.883611	https://doi.org/10.1594/PANGAEA.883611
Newbery et al., 1997 Cameroon	Data compilation	Data normalisation	361	HedleyP database	PANGAEA	doi:10.1594/PANGAEA.883611	https://doi.org/10.1594/PANGAEA.883611
Beck and Sanchez, 1994 Peru	Data compilation	Data normalisation	362	HedleyP database	PANGAEA	doi:10.1594/PANGAEA.883611	https://doi.org/10.1594/PANGAEA.883611
Tchienkoua and Zech, 2003 Cameroon	Data compilation	Data normalisation	363	HedleyP database	PANGAEA	doi:10.1594/PANGAEA.883611	https://doi.org/10.1594/PANGAEA.883611
Oberson et al., 2001 Colombia	Data compilation	Data normalisation	364	HedleyP database	PANGAEA	doi:10.1594/PANGAEA.883611	https://doi.org/10.1594/PANGAEA.883611
Tiessen et al., 1992 Brazil	Data compilation	Data normalisation	365	HedleyP database	PANGAEA	doi:10.1594/PANGAEA.883611	https://doi.org/10.1594/PANGAEA.883611
Agbenin and Goladi, 1998 Nigeria	Data compilation	Data normalisation	366	HedleyP database	PANGAEA	doi:10.1594/PANGAEA.883611	https://doi.org/10.1594/PANGAEA.883611
Aguiar et al., 2013 Brazil	Data compilation	Data normalisation	367	HedleyP database	PANGAEA	doi:10.1594/PANGAEA.883611	https://doi.org/10.1594/PANGAEA.883611
Aguiar et al., 2013 Brazil	Data compilation	Data normalisation	368	HedleyP database	PANGAEA	doi:10.1594/PANGAEA.883611	https://doi.org/10.1594/PANGAEA.883611
Ruckamp et al., 2010 Brazil	Data compilation	Data normalisation	369	HedleyP database	PANGAEA	doi:10.1594/PANGAEA.883611	https://doi.org/10.1594/PANGAEA.883611
Ruckamp et al., 2010 Brazil	Data compilation	Data normalisation	370	HedleyP database	PANGAEA	doi:10.1594/PANGAEA.883611	https://doi.org/10.1594/PANGAEA.883611
Brandtberg et al., 2010 New Zealand	Data compilation	Data normalisation	371	HedleyP database	PANGAEA	doi:10.1594/PANGAEA.883611	https://doi.org/10.1594/PANGAEA.883611
Brandtberg et al., 2010 New Zealand	Data compilation	Data normalisation	372	HedleyP database	PANGAEA	doi:10.1594/PANGAEA.883611	https://doi.org/10.1594/PANGAEA.883611
Brandtberg et al., 2010 New Zealand	Data compilation	Data normalisation	373	HedleyP database	PANGAEA	doi:10.1594/PANGAEA.883611	https://doi.org/10.1594/PANGAEA.883611
Brandtberg et al., 2010 New Zealand	Data compilation	Data normalisation	374	HedleyP database	PANGAEA	doi:10.1594/PANGAEA.883611	https://doi.org/10.1594/PANGAEA.883611
Khan and Joergensen, 2012 Germany	Data compilation	Data normalisation	375	HedleyP database	PANGAEA	doi:10.1594/PANGAEA.883611	https://doi.org/10.1594/PANGAEA.883611
Khan and Joergensen, 2012 Germany	Data compilation	Data normalisation	376	HedleyP database	PANGAEA	doi:10.1594/PANGAEA.883611	https://doi.org/10.1594/PANGAEA.883611
Khan and Joergensen, 2012 Germany	Data compilation	Data normalisation	377	HedleyP database	PANGAEA	doi:10.1594/PANGAEA.883611	https://doi.org/10.1594/PANGAEA.883611
Khan and Joergensen, 2012 Germany	Data compilation	Data normalisation	378	HedleyP database	PANGAEA	doi:10.1594/PANGAEA.883611	https://doi.org/10.1594/PANGAEA.883611
Khan and Joergensen, 2012 Germany	Data compilation	Data normalisation	379	HedleyP database	PANGAEA	doi:10.1594/PANGAEA.883611	https://doi.org/10.1594/PANGAEA.883611
Khan and Joergensen, 2012 Germany	Data compilation	Data normalisation	380	HedleyP database	PANGAEA	doi:10.1594/PANGAEA.883611	https://doi.org/10.1594/PANGAEA.883611
Khan and Joergensen, 2012 Germany	Data compilation	Data normalisation	381	HedleyP database	PANGAEA	doi:10.1594/PANGAEA.883611	https://doi.org/10.1594/PANGAEA.883611
Khan and Joergensen, 2012 Germany	Data compilation	Data normalisation	382	HedleyP database	PANGAEA	doi:10.1594/PANGAEA.883611	https://doi.org/10.1594/PANGAEA.883611
Khan and Joergensen, 2012 Germany	Data compilation	Data normalisation	383	HedleyP database	PANGAEA	doi:10.1594/PANGAEA.883611	https://doi.org/10.1594/PANGAEA.883611
Khan and Joergensen, 2012 Germany	Data compilation	Data normalisation	384	HedleyP database	PANGAEA	doi:10.1594/PANGAEA.883611	https://doi.org/10.1594/PANGAEA.883611
Khan and Joergensen, 2012 Germany	Data compilation	Data normalisation	385	HedleyP database	PANGAEA	doi:10.1594/PANGAEA.883611	https://doi.org/10.1594/PANGAEA.883611
Khan and Joergensen, 2012 Germany	Data compilation	Data normalisation	386	HedleyP database	PANGAEA	doi:10.1594/PANGAEA.883611	https://doi.org/10.1594/PANGAEA.883611
Khan and Joergensen, 2012 Germany	Data compilation	Data normalisation	387	HedleyP database	PANGAEA	doi:10.1594/PANGAEA.883611	https://doi.org/10.1594/PANGAEA.883611
Khan and Joergensen, 2012 Germany	Data compilation	Data normalisation	388	HedleyP database	PANGAEA	doi:10.1594/PANGAEA.883611	https://doi.org/10.1594/PANGAEA.883611
Hinojosa et al., 2012 Kingdom of Spain	Data compilation	Data normalisation	389	HedleyP database	PANGAEA	doi:10.1594/PANGAEA.883611	https://doi.org/10.1594/PANGAEA.883611
Alamgir et al., 2012 Australia	Data compilation	Data normalisation	390	HedleyP database	PANGAEA	doi:10.1594/PANGAEA.883611	https://doi.org/10.1594/PANGAEA.883611
Dieter et al., 2010 Panama	Data compilation	Data normalisation	391	HedleyP database	PANGAEA	doi:10.1594/PANGAEA.883611	https://doi.org/10.1594/PANGAEA.883611
Dieter et al., 2010 Panama	Data compilation	Data normalisation	392	HedleyP database	PANGAEA	doi:10.1594/PANGAEA.883611	https://doi.org/10.1594/PANGAEA.883611
Dieter et al., 2010 Panama	Data compilation	Data normalisation	393	HedleyP database	PANGAEA	doi:10.1594/PANGAEA.883611	https://doi.org/10.1594/PANGAEA.883611
Dieter et al., 2010 Panama	Data compilation	Data normalisation	394	HedleyP database	PANGAEA	doi:10.1594/PANGAEA.883611	https://doi.org/10.1594/PANGAEA.883611
Dieter et al., 2010 Panama	Data compilation	Data normalisation	395	HedleyP database	PANGAEA	doi:10.1594/PANGAEA.883611	https://doi.org/10.1594/PANGAEA.883611
Dieter et al., 2010 Panama	Data compilation	Data normalisation	396	HedleyP database	PANGAEA	doi:10.1594/PANGAEA.883611	https://doi.org/10.1594/PANGAEA.883611
Dieter et al., 2010 Panama	Data compilation	Data normalisation	397	HedleyP database	PANGAEA	doi:10.1594/PANGAEA.883611	https://doi.org/10.1594/PANGAEA.883611
Dieter et al., 2010 Panama	Data compilation	Data normalisation	398	HedleyP database	PANGAEA	doi:10.1594/PANGAEA.883611	https://doi.org/10.1594/PANGAEA.883611
Dieter et al., 2010 Panama	Data compilation	Data normalisation	399	HedleyP database	PANGAEA	doi:10.1594/PANGAEA.883611	https://doi.org/10.1594/PANGAEA.883611
Dieter et al., 2010 Panama	Data compilation	Data normalisation	400	HedleyP database	PANGAEA	doi:10.1594/PANGAEA.883611	https://doi.org/10.1594/PANGAEA.883611
Dieter et al., 2010 Panama	Data compilation	Data normalisation	401	HedleyP database	PANGAEA	doi:10.1594/PANGAEA.883611	https://doi.org/10.1594/PANGAEA.883611
Dieter et al., 2010 Panama	Data compilation	Data normalisation	402	HedleyP database	PANGAEA	doi:10.1594/PANGAEA.883611	https://doi.org/10.1594/PANGAEA.883611
Dieter et al., 2010 Panama	Data compilation	Data normalisation	403	HedleyP database	PANGAEA	doi:10.1594/PANGAEA.883611	https://doi.org/10.1594/PANGAEA.883611
Dieter et al., 2010 Panama	Data compilation	Data normalisation	404	HedleyP database	PANGAEA	doi:10.1594/PANGAEA.883611	https://doi.org/10.1594/PANGAEA.883611
Dieter et al., 2010 Panama	Data compilation	Data normalisation	405	HedleyP database	PANGAEA	doi:10.1594/PANGAEA.883611	https://doi.org/10.1594/PANGAEA.883611
Dieter et al., 2010 Panama	Data compilation	Data normalisation	406	HedleyP database	PANGAEA	doi:10.1594/PANGAEA.883611	https://doi.org/10.1594/PANGAEA.883611
Dieter et al., 2010 Panama	Data compilation	Data normalisation	407	HedleyP database	PANGAEA	doi:10.1594/PANGAEA.883611	https://doi.org/10.1594/PANGAEA.883611
Dieter et al., 2010 Panama	Data compilation	Data normalisation	408	HedleyP database	PANGAEA	doi:10.1594/PANGAEA.883611	https://doi.org/10.1594/PANGAEA.883611
Dieter et al., 2010 Panama	Data compilation	Data normalisation	409	HedleyP database	PANGAEA	doi:10.1594/PANGAEA.883611	https://doi.org/10.1594/PANGAEA.883611
Dieter et al., 2010 Panama	Data compilation	Data normalisation	410	HedleyP database	PANGAEA	doi:10.1594/PANGAEA.883611	https://doi.org/10.1594/PANGAEA.883611
Dieter et al., 2010 Panama	Data compilation	Data normalisation	411	HedleyP database	PANGAEA	doi:10.1594/PANGAEA.883611	https://doi.org/10.1594/PANGAEA.883611
Dieter et al., 2010 Panama	Data compilation	Data normalisation	412	HedleyP database	PANGAEA	doi:10.1594/PANGAEA.883611	https://doi.org/10.1594/PANGAEA.883611
Chimdi et al., 2014 Ethiopia	Data compilation	Data normalisation	413	HedleyP database	PANGAEA	doi:10.1594/PANGAEA.883611	https://doi.org/10.1594/PANGAEA.883611
Kunito et al., 2012 Japan	Data compilation	Data normalisation	414	HedleyP database	PANGAEA	doi:10.1594/PANGAEA.883611	https://doi.org/10.1594/PANGAEA.883611
Kunito et al., 2012 Japan	Data compilation	Data normalisation	415	HedleyP database	PANGAEA	doi:10.1594/PANGAEA.883611	https://doi.org/10.1594/PANGAEA.883611
Kunito et al., 2012 Japan	Data compilation	Data normalisation	416	HedleyP database	PANGAEA	doi:10.1594/PANGAEA.883611	https://doi.org/10.1594/PANGAEA.883611
Kunito et al., 2012 Japan	Data compilation	Data normalisation	417	HedleyP database	PANGAEA	doi:10.1594/PANGAEA.883611	https://doi.org/10.1594/PANGAEA.883611
Selmants and Hart, 2010 United States of America	Data compilation	Data normalisation	418	HedleyP database	PANGAEA	doi:10.1594/PANGAEA.883611	https://doi.org/10.1594/PANGAEA.883611
Selmants and Hart, 2010 United States of America	Data compilation	Data normalisation	419	HedleyP database	PANGAEA	doi:10.1594/PANGAEA.883611	https://doi.org/10.1594/PANGAEA.883611
Selmants and Hart, 2010 United States of America	Data compilation	Data normalisation	420	HedleyP database	PANGAEA	doi:10.1594/PANGAEA.883611	https://doi.org/10.1594/PANGAEA.883611
Selmants and Hart, 2010 United States of America	Data compilation	Data normalisation	421	HedleyP database	PANGAEA	doi:10.1594/PANGAEA.883611	https://doi.org/10.1594/PANGAEA.883611
Alt et al., 2011 Germany	Data compilation	Data normalisation	422	HedleyP database	PANGAEA	doi:10.1594/PANGAEA.883611	https://doi.org/10.1594/PANGAEA.883611
Alt et al., 2011 Germany	Data compilation	Data normalisation	423	HedleyP database	PANGAEA	doi:10.1594/PANGAEA.883611	https://doi.org/10.1594/PANGAEA.883611
Alt et al., 2011 Germany	Data compilation	Data normalisation	424	HedleyP database	PANGAEA	doi:10.1594/PANGAEA.883611	https://doi.org/10.1594/PANGAEA.883611
Alt et al., 2011 Germany	Data compilation	Data normalisation	425	HedleyP database	PANGAEA	doi:10.1594/PANGAEA.883611	https://doi.org/10.1594/PANGAEA.883611
Alt et al., 2011 Germany	Data compilation	Data normalisation	426	HedleyP database	PANGAEA	doi:10.1594/PANGAEA.883611	https://doi.org/10.1594/PANGAEA.883611
Alt et al., 2011 Germany	Data compilation	Data normalisation	427	HedleyP database	PANGAEA	doi:10.1594/PANGAEA.883611	https://doi.org/10.1594/PANGAEA.883611
Zhang et al., 2011 China	Data compilation	Data normalisation	428	HedleyP database	PANGAEA	doi:10.1594/PANGAEA.883611	https://doi.org/10.1594/PANGAEA.883611
Zhang et al., 2011 China	Data compilation	Data normalisation	429	HedleyP database	PANGAEA	doi:10.1594/PANGAEA.883611	https://doi.org/10.1594/PANGAEA.883611
Zhang et al., 2011 China	Data compilation	Data normalisation	430	HedleyP database	PANGAEA	doi:10.1594/PANGAEA.883611	https://doi.org/10.1594/PANGAEA.883611
Mage and Porder, 2013 Puerto Rico	Data compilation	Data normalisation	431	HedleyP database	PANGAEA	doi:10.1594/PANGAEA.883611	https://doi.org/10.1594/PANGAEA.883611
Mage and Porder, 2013 Puerto Rico	Data compilation	Data normalisation	432	HedleyP database	PANGAEA	doi:10.1594/PANGAEA.883611	https://doi.org/10.1594/PANGAEA.883611
Mage and Porder, 2013 Puerto Rico	Data compilation	Data normalisation	433	HedleyP database	PANGAEA	doi:10.1594/PANGAEA.883611	https://doi.org/10.1594/PANGAEA.883611
Mage and Porder, 2013 Puerto Rico	Data compilation	Data normalisation	434	HedleyP database	PANGAEA	doi:10.1594/PANGAEA.883611	https://doi.org/10.1594/PANGAEA.883611
Mage and Porder, 2013 Puerto Rico	Data compilation	Data normalisation	435	HedleyP database	PANGAEA	doi:10.1594/PANGAEA.883611	https://doi.org/10.1594/PANGAEA.883611
Mage and Porder, 2013 Puerto Rico	Data compilation	Data normalisation	436	HedleyP database	PANGAEA	doi:10.1594/PANGAEA.883611	https://doi.org/10.1594/PANGAEA.883611
Mage and Porder, 2013 Puerto Rico	Data compilation	Data normalisation	437	HedleyP database	PANGAEA	doi:10.1594/PANGAEA.883611	https://doi.org/10.1594/PANGAEA.883611
Mage and Porder, 2013 Puerto Rico	Data compilation	Data normalisation	438	HedleyP database	PANGAEA	doi:10.1594/PANGAEA.883611	https://doi.org/10.1594/PANGAEA.883611
Mage and Porder, 2013 Puerto Rico	Data compilation	Data normalisation	439	HedleyP database	PANGAEA	doi:10.1594/PANGAEA.883611	https://doi.org/10.1594/PANGAEA.883611
Mage and Porder, 2013 Puerto Rico	Data compilation	Data normalisation	440	HedleyP database	PANGAEA	doi:10.1594/PANGAEA.883611	https://doi.org/10.1594/PANGAEA.883611
Mage and Porder, 2013 Puerto Rico	Data compilation	Data normalisation	441	HedleyP database	PANGAEA	doi:10.1594/PANGAEA.883611	https://doi.org/10.1594/PANGAEA.883611
Mage and Porder, 2013 Puerto Rico	Data compilation	Data normalisation	442	HedleyP database	PANGAEA	doi:10.1594/PANGAEA.883611	https://doi.org/10.1594/PANGAEA.883611
Turner and Laliberte, 2015 Australia	Data compilation	Data normalisation	443	HedleyP database	PANGAEA	doi:10.1594/PANGAEA.883611	https://doi.org/10.1594/PANGAEA.883611
Turner and Laliberte, 2015 Australia	Data compilation	Data normalisation	444	HedleyP database	PANGAEA	doi:10.1594/PANGAEA.883611	https://doi.org/10.1594/PANGAEA.883611
Turner and Laliberte, 2015 Australia	Data compilation	Data normalisation	445	HedleyP database	PANGAEA	doi:10.1594/PANGAEA.883611	https://doi.org/10.1594/PANGAEA.883611
Turner and Laliberte, 2015 Australia	Data compilation	Data normalisation	446	HedleyP database	PANGAEA	doi:10.1594/PANGAEA.883611	https://doi.org/10.1594/PANGAEA.883611
Turner and Laliberte, 2015 Australia	Data compilation	Data normalisation	447	HedleyP database	PANGAEA	doi:10.1594/PANGAEA.883611	https://doi.org/10.1594/PANGAEA.883611
Turner and Laliberte, 2015 Australia	Data compilation	Data normalisation	448	HedleyP database	PANGAEA	doi:10.1594/PANGAEA.883611	https://doi.org/10.1594/PANGAEA.883611
Resende et al., 2011 Brazil	Data compilation	Data normalisation	449	HedleyP database	PANGAEA	doi:10.1594/PANGAEA.883611	https://doi.org/10.1594/PANGAEA.883611
Resende et al., 2011 Brazil	Data compilation	Data normalisation	450	HedleyP database	PANGAEA	doi:10.1594/PANGAEA.883611	https://doi.org/10.1594/PANGAEA.883611
Resende et al., 2011 Brazil	Data compilation	Data normalisation	451	HedleyP database	PANGAEA	doi:10.1594/PANGAEA.883611	https://doi.org/10.1594/PANGAEA.883611
Resende et al., 2011 Brazil	Data compilation	Data normalisation	452	HedleyP database	PANGAEA	doi:10.1594/PANGAEA.883611	https://doi.org/10.1594/PANGAEA.883611
Resende et al., 2011 Brazil	Data compilation	Data normalisation	453	HedleyP database	PANGAEA	doi:10.1594/PANGAEA.883611	https://doi.org/10.1594/PANGAEA.883611
Resende et al., 2011 Brazil	Data compilation	Data normalisation	454	HedleyP database	PANGAEA	doi:10.1594/PANGAEA.883611	https://doi.org/10.1594/PANGAEA.883611
Resende et al., 2011 Brazil	Data compilation	Data normalisation	455	HedleyP database	PANGAEA	doi:10.1594/PANGAEA.883611	https://doi.org/10.1594/PANGAEA.883611
Resende et al., 2011 Brazil	Data compilation	Data normalisation	456	HedleyP database	PANGAEA	doi:10.1594/PANGAEA.883611	https://doi.org/10.1594/PANGAEA.883611
Giesler et al., 2012 Sweden	Data compilation	Data normalisation	457	HedleyP database	PANGAEA	doi:10.1594/PANGAEA.883611	https://doi.org/10.1594/PANGAEA.883611
Giesler et al., 2012 Sweden	Data compilation	Data normalisation	458	HedleyP database	PANGAEA	doi:10.1594/PANGAEA.883611	https://doi.org/10.1594/PANGAEA.883611
Giesler et al., 2012 Sweden	Data compilation	Data normalisation	459	HedleyP database	PANGAEA	doi:10.1594/PANGAEA.883611	https://doi.org/10.1594/PANGAEA.883611
Giesler et al., 2012 Sweden	Data compilation	Data normalisation	460	HedleyP database	PANGAEA	doi:10.1594/PANGAEA.883611	https://doi.org/10.1594/PANGAEA.883611
Giesler et al., 2012 Sweden	Data compilation	Data normalisation	461	HedleyP database	PANGAEA	doi:10.1594/PANGAEA.883611	https://doi.org/10.1594/PANGAEA.883611
Giesler et al., 2012 Sweden	Data compilation	Data normalisation	462	HedleyP database	PANGAEA	doi:10.1594/PANGAEA.883611	https://doi.org/10.1594/PANGAEA.883611
Giesler et al., 2012 Sweden	Data compilation	Data normalisation	463	HedleyP database	PANGAEA	doi:10.1594/PANGAEA.883611	https://doi.org/10.1594/PANGAEA.883611
Giesler et al., 2012 Sweden	Data compilation	Data normalisation	464	HedleyP database	PANGAEA	doi:10.1594/PANGAEA.883611	https://doi.org/10.1594/PANGAEA.883611
Giesler et al., 2012 Sweden	Data compilation	Data normalisation	465	HedleyP database	PANGAEA	doi:10.1594/PANGAEA.883611	https://doi.org/10.1594/PANGAEA.883611
Vu et al., 2011 Australia	Data compilation	Data normalisation	466	HedleyP database	PANGAEA	doi:10.1594/PANGAEA.883611	https://doi.org/10.1594/PANGAEA.883611
Vu et al., 2011 Australia	Data compilation	Data normalisation	467	HedleyP database	PANGAEA	doi:10.1594/PANGAEA.883611	https://doi.org/10.1594/PANGAEA.883611
Vu et al., 2011 Australia	Data compilation	Data normalisation	468	HedleyP database	PANGAEA	doi:10.1594/PANGAEA.883611	https://doi.org/10.1594/PANGAEA.883611
Vu et al., 2011 Australia	Data compilation	Data normalisation	469	HedleyP database	PANGAEA	doi:10.1594/PANGAEA.883611	https://doi.org/10.1594/PANGAEA.883611
Vu et al., 2011 Australia	Data compilation	Data normalisation	470	HedleyP database	PANGAEA	doi:10.1594/PANGAEA.883611	https://doi.org/10.1594/PANGAEA.883611
Vu et al., 2011 Australia	Data compilation	Data normalisation	471	HedleyP database	PANGAEA	doi:10.1594/PANGAEA.883611	https://doi.org/10.1594/PANGAEA.883611
Dossa et al., 2010 Senegal	Data compilation	Data normalisation	472	HedleyP database	PANGAEA	doi:10.1594/PANGAEA.883611	https://doi.org/10.1594/PANGAEA.883611
Dossa et al., 2010 Senegal	Data compilation	Data normalisation	473	HedleyP database	PANGAEA	doi:10.1594/PANGAEA.883611	https://doi.org/10.1594/PANGAEA.883611
Esberg et al., 2010 Republic of South Africa	Data compilation	Data normalisation	474	HedleyP database	PANGAEA	doi:10.1594/PANGAEA.883611	https://doi.org/10.1594/PANGAEA.883611
Esberg et al., 2010 Republic of South Africa	Data compilation	Data normalisation	475	HedleyP database	PANGAEA	doi:10.1594/PANGAEA.883611	https://doi.org/10.1594/PANGAEA.883611
Esberg et al., 2010 Republic of South Africa	Data compilation	Data normalisation	476	HedleyP database	PANGAEA	doi:10.1594/PANGAEA.883611	https://doi.org/10.1594/PANGAEA.883611
Esberg et al., 2010 Republic of South Africa	Data compilation	Data normalisation	477	HedleyP database	PANGAEA	doi:10.1594/PANGAEA.883611	https://doi.org/10.1594/PANGAEA.883611
Esberg et al., 2010 Republic of South Africa	Data compilation	Data normalisation	478	HedleyP database	PANGAEA	doi:10.1594/PANGAEA.883611	https://doi.org/10.1594/PANGAEA.883611
Esberg et al., 2010 Republic of South Africa	Data compilation	Data normalisation	479	HedleyP database	PANGAEA	doi:10.1594/PANGAEA.883611	https://doi.org/10.1594/PANGAEA.883611
Esberg et al., 2010 Republic of South Africa	Data compilation	Data normalisation	480	HedleyP database	PANGAEA	doi:10.1594/PANGAEA.883611	https://doi.org/10.1594/PANGAEA.883611
Esberg et al., 2010 Republic of South Africa	Data compilation	Data normalisation	481	HedleyP database	PANGAEA	doi:10.1594/PANGAEA.883611	https://doi.org/10.1594/PANGAEA.883611
Esberg et al., 2010 Republic of South Africa	Data compilation	Data normalisation	482	HedleyP database	PANGAEA	doi:10.1594/PANGAEA.883611	https://doi.org/10.1594/PANGAEA.883611
Esberg et al., 2010 Republic of South Africa	Data compilation	Data normalisation	483	HedleyP database	PANGAEA	doi:10.1594/PANGAEA.883611	https://doi.org/10.1594/PANGAEA.883611
Liptzin et al., 2013 United States of America	Data compilation	Data normalisation	484	HedleyP database	PANGAEA	doi:10.1594/PANGAEA.883611	https://doi.org/10.1594/PANGAEA.883611
Liptzin et al., 2013 United States of America	Data compilation	Data normalisation	485	HedleyP database	PANGAEA	doi:10.1594/PANGAEA.883611	https://doi.org/10.1594/PANGAEA.883611
Liptzin et al., 2013 United States of America	Data compilation	Data normalisation	486	HedleyP database	PANGAEA	doi:10.1594/PANGAEA.883611	https://doi.org/10.1594/PANGAEA.883611
Liptzin et al., 2013 United States of America	Data compilation	Data normalisation	487	HedleyP database	PANGAEA	doi:10.1594/PANGAEA.883611	https://doi.org/10.1594/PANGAEA.883611
Izquierdo et al., 2013 United States of America	Data compilation	Data normalisation	488	HedleyP database	PANGAEA	doi:10.1594/PANGAEA.883611	https://doi.org/10.1594/PANGAEA.883611
Izquierdo et al., 2013 United States of America	Data compilation	Data normalisation	489	HedleyP database	PANGAEA	doi:10.1594/PANGAEA.883611	https://doi.org/10.1594/PANGAEA.883611
Izquierdo et al., 2013 United States of America	Data compilation	Data normalisation	490	HedleyP database	PANGAEA	doi:10.1594/PANGAEA.883611	https://doi.org/10.1594/PANGAEA.883611
Izquierdo et al., 2013 United States of America	Data compilation	Data normalisation	491	HedleyP database	PANGAEA	doi:10.1594/PANGAEA.883611	https://doi.org/10.1594/PANGAEA.883611
Izquierdo et al., 2013 United States of America	Data compilation	Data normalisation	492	HedleyP database	PANGAEA	doi:10.1594/PANGAEA.883611	https://doi.org/10.1594/PANGAEA.883611
Perroni et al., 2014 Mexico	Data compilation	Data normalisation	493	HedleyP database	PANGAEA	doi:10.1594/PANGAEA.883611	https://doi.org/10.1594/PANGAEA.883611
Perroni et al., 2014 Mexico	Data compilation	Data normalisation	494	HedleyP database	PANGAEA	doi:10.1594/PANGAEA.883611	https://doi.org/10.1594/PANGAEA.883611
Vu et al., 2010 Australia	Data compilation	Data normalisation	495	HedleyP database	PANGAEA	doi:10.1594/PANGAEA.883611	https://doi.org/10.1594/PANGAEA.883611
Vu et al., 2010 Australia	Data compilation	Data normalisation	496	HedleyP database	PANGAEA	doi:10.1594/PANGAEA.883611	https://doi.org/10.1594/PANGAEA.883611
Vu et al., 2010 Australia	Data compilation	Data normalisation	497	HedleyP database	PANGAEA	doi:10.1594/PANGAEA.883611	https://doi.org/10.1594/PANGAEA.883611
Xue et al., 2013 China	Data compilation	Data normalisation	498	HedleyP database	PANGAEA	doi:10.1594/PANGAEA.883611	https://doi.org/10.1594/PANGAEA.883611
Xue et al., 2013 China	Data compilation	Data normalisation	499	HedleyP database	PANGAEA	doi:10.1594/PANGAEA.883611	https://doi.org/10.1594/PANGAEA.883611
Xue et al., 2013 China	Data compilation	Data normalisation	500	HedleyP database	PANGAEA	doi:10.1594/PANGAEA.883611	https://doi.org/10.1594/PANGAEA.883611
Xue et al., 2013 China	Data compilation	Data normalisation	501	HedleyP database	PANGAEA	doi:10.1594/PANGAEA.883611	https://doi.org/10.1594/PANGAEA.883611
Xue et al., 2013 China	Data compilation	Data normalisation	502	HedleyP database	PANGAEA	doi:10.1594/PANGAEA.883611	https://doi.org/10.1594/PANGAEA.883611
Xue et al., 2013 China	Data compilation	Data normalisation	503	HedleyP database	PANGAEA	doi:10.1594/PANGAEA.883611	https://doi.org/10.1594/PANGAEA.883611
Wu et al., 2014 China	Data compilation	Data normalisation	504	HedleyP database	PANGAEA	doi:10.1594/PANGAEA.883611	https://doi.org/10.1594/PANGAEA.883611
Wu et al., 2014 China	Data compilation	Data normalisation	505	HedleyP database	PANGAEA	doi:10.1594/PANGAEA.883611	https://doi.org/10.1594/PANGAEA.883611
Wu et al., 2014 China	Data compilation	Data normalisation	506	HedleyP database	PANGAEA	doi:10.1594/PANGAEA.883611	https://doi.org/10.1594/PANGAEA.883611
Wu et al., 2014 China	Data compilation	Data normalisation	507	HedleyP database	PANGAEA	doi:10.1594/PANGAEA.883611	https://doi.org/10.1594/PANGAEA.883611
Wu et al., 2014 China	Data compilation	Data normalisation	508	HedleyP database	PANGAEA	doi:10.1594/PANGAEA.883611	https://doi.org/10.1594/PANGAEA.883611
Wu et al., 2014 China	Data compilation	Data normalisation	509	HedleyP database	PANGAEA	doi:10.1594/PANGAEA.883611	https://doi.org/10.1594/PANGAEA.883611
Wu et al., 2014 China	Data compilation	Data normalisation	510	HedleyP database	PANGAEA	doi:10.1594/PANGAEA.883611	https://doi.org/10.1594/PANGAEA.883611
Wu et al., 2014 China	Data compilation	Data normalisation	511	HedleyP database	PANGAEA	doi:10.1594/PANGAEA.883611	https://doi.org/10.1594/PANGAEA.883611
Wu et al., 2014 China	Data compilation	Data normalisation	512	HedleyP database	PANGAEA	doi:10.1594/PANGAEA.883611	https://doi.org/10.1594/PANGAEA.883611
Wu et al., 2014 China	Data compilation	Data normalisation	513	HedleyP database	PANGAEA	doi:10.1594/PANGAEA.883611	https://doi.org/10.1594/PANGAEA.883611
Wu et al., 2014 China	Data compilation	Data normalisation	514	HedleyP database	PANGAEA	doi:10.1594/PANGAEA.883611	https://doi.org/10.1594/PANGAEA.883611
Wu et al., 2014 China	Data compilation	Data normalisation	515	HedleyP database	PANGAEA	doi:10.1594/PANGAEA.883611	https://doi.org/10.1594/PANGAEA.883611
Yang et al., 2014 China	Data compilation	Data normalisation	516	HedleyP database	PANGAEA	doi:10.1594/PANGAEA.883611	https://doi.org/10.1594/PANGAEA.883611
Yang et al., 2014 China	Data compilation	Data normalisation	517	HedleyP database	PANGAEA	doi:10.1594/PANGAEA.883611	https://doi.org/10.1594/PANGAEA.883611
Xu et al., 2011 China	Data compilation	Data normalisation	518	HedleyP database	PANGAEA	doi:10.1594/PANGAEA.883611	https://doi.org/10.1594/PANGAEA.883611
Xu et al., 2011 China	Data compilation	Data normalisation	519	HedleyP database	PANGAEA	doi:10.1594/PANGAEA.883611	https://doi.org/10.1594/PANGAEA.883611
Hashimoto and Watanable, 2014 Japan	Data compilation	Data normalisation	520	HedleyP database	PANGAEA	doi:10.1594/PANGAEA.883611	https://doi.org/10.1594/PANGAEA.883611
Hashimoto and Watanable, 2014 Japan	Data compilation	Data normalisation	521	HedleyP database	PANGAEA	doi:10.1594/PANGAEA.883611	https://doi.org/10.1594/PANGAEA.883611
Hashimoto and Watanable, 2014 Japan	Data compilation	Data normalisation	522	HedleyP database	PANGAEA	doi:10.1594/PANGAEA.883611	https://doi.org/10.1594/PANGAEA.883611
Hashimoto and Watanable, 2014 Japan	Data compilation	Data normalisation	523	HedleyP database	PANGAEA	doi:10.1594/PANGAEA.883611	https://doi.org/10.1594/PANGAEA.883611
Hashimoto and Watanable, 2014 Japan	Data compilation	Data normalisation	524	HedleyP database	PANGAEA	doi:10.1594/PANGAEA.883611	https://doi.org/10.1594/PANGAEA.883611
Hashimoto and Watanable, 2014 Japan	Data compilation	Data normalisation	525	HedleyP database	PANGAEA	doi:10.1594/PANGAEA.883611	https://doi.org/10.1594/PANGAEA.883611
Hashimoto and Watanable, 2014 Japan	Data compilation	Data normalisation	526	HedleyP database	PANGAEA	doi:10.1594/PANGAEA.883611	https://doi.org/10.1594/PANGAEA.883611
Sun et al., 2013 China	Data compilation	Data normalisation	527	HedleyP database	PANGAEA	doi:10.1594/PANGAEA.883611	https://doi.org/10.1594/PANGAEA.883611
Sun et al., 2013 China	Data compilation	Data normalisation	528	HedleyP database	PANGAEA	doi:10.1594/PANGAEA.883611	https://doi.org/10.1594/PANGAEA.883611
Sun et al., 2013 China	Data compilation	Data normalisation	529	HedleyP database	PANGAEA	doi:10.1594/PANGAEA.883611	https://doi.org/10.1594/PANGAEA.883611
Sun et al., 2013 China	Data compilation	Data normalisation	530	HedleyP database	PANGAEA	doi:10.1594/PANGAEA.883611	https://doi.org/10.1594/PANGAEA.883611
Sun et al., 2013 China	Data compilation	Data normalisation	531	HedleyP database	PANGAEA	doi:10.1594/PANGAEA.883611	https://doi.org/10.1594/PANGAEA.883611
Sun et al., 2013 China	Data compilation	Data normalisation	532	HedleyP database	PANGAEA	doi:10.1594/PANGAEA.883611	https://doi.org/10.1594/PANGAEA.883611
Vincent et al., 2014 Sweden	Data compilation	Data normalisation	533	HedleyP database	PANGAEA	doi:10.1594/PANGAEA.883611	https://doi.org/10.1594/PANGAEA.883611
Vincent et al., 2014 Sweden	Data compilation	Data normalisation	534	HedleyP database	PANGAEA	doi:10.1594/PANGAEA.883611	https://doi.org/10.1594/PANGAEA.883611
Vincent et al., 2014 Sweden	Data compilation	Data normalisation	535	HedleyP database	PANGAEA	doi:10.1594/PANGAEA.883611	https://doi.org/10.1594/PANGAEA.883611
Vincent et al., 2014 Sweden	Data compilation	Data normalisation	536	HedleyP database	PANGAEA	doi:10.1594/PANGAEA.883611	https://doi.org/10.1594/PANGAEA.883611
Vincent et al., 2014 Sweden	Data compilation	Data normalisation	537	HedleyP database	PANGAEA	doi:10.1594/PANGAEA.883611	https://doi.org/10.1594/PANGAEA.883611
Vincent et al., 2014 Sweden	Data compilation	Data normalisation	538	HedleyP database	PANGAEA	doi:10.1594/PANGAEA.883611	https://doi.org/10.1594/PANGAEA.883611
Vincent et al., 2014 Sweden	Data compilation	Data normalisation	539	HedleyP database	PANGAEA	doi:10.1594/PANGAEA.883611	https://doi.org/10.1594/PANGAEA.883611
Vincent et al., 2014 Sweden	Data compilation	Data normalisation	540	HedleyP database	PANGAEA	doi:10.1594/PANGAEA.883611	https://doi.org/10.1594/PANGAEA.883611
Vincent et al., 2014 Sweden	Data compilation	Data normalisation	541	HedleyP database	PANGAEA	doi:10.1594/PANGAEA.883611	https://doi.org/10.1594/PANGAEA.883611
Vincent et al., 2014 Sweden	Data compilation	Data normalisation	542	HedleyP database	PANGAEA	doi:10.1594/PANGAEA.883611	https://doi.org/10.1594/PANGAEA.883611
Vincent et al., 2014 Sweden	Data compilation	Data normalisation	543	HedleyP database	PANGAEA	doi:10.1594/PANGAEA.883611	https://doi.org/10.1594/PANGAEA.883611
Vincent et al., 2014 Sweden	Data compilation	Data normalisation	544	HedleyP database	PANGAEA	doi:10.1594/PANGAEA.883611	https://doi.org/10.1594/PANGAEA.883611
Soinne et al., 2010 Finland	Data compilation	Data normalisation	545	HedleyP database	PANGAEA	doi:10.1594/PANGAEA.883611	https://doi.org/10.1594/PANGAEA.883611
Mirabello, 2013 Panama	Data compilation	Data normalisation	546	HedleyP database	PANGAEA	doi:10.1594/PANGAEA.883611	https://doi.org/10.1594/PANGAEA.883611
Mirabello, 2013 Panama	Data compilation	Data normalisation	547	HedleyP database	PANGAEA	doi:10.1594/PANGAEA.883611	https://doi.org/10.1594/PANGAEA.883611
Mirabello, 2013 Panama	Data compilation	Data normalisation	548	HedleyP database	PANGAEA	doi:10.1594/PANGAEA.883611	https://doi.org/10.1594/PANGAEA.883611
Mirabello, 2013 Panama	Data compilation	Data normalisation	549	HedleyP database	PANGAEA	doi:10.1594/PANGAEA.883611	https://doi.org/10.1594/PANGAEA.883611
Hou et al. 2018 China	Data compilation	Data normalisation	550	HedleyP database	PANGAEA	doi:10.1594/PANGAEA.883611	https://doi.org/10.1594/PANGAEA.883611
Hou et al. 2018 China	Data compilation	Data normalisation	551	HedleyP database	PANGAEA	doi:10.1594/PANGAEA.883611	https://doi.org/10.1594/PANGAEA.883611
Hou et al. 2018 China	Data compilation	Data normalisation	552	HedleyP database	PANGAEA	doi:10.1594/PANGAEA.883611	https://doi.org/10.1594/PANGAEA.883611
Hou et al. 2018 China	Data compilation	Data normalisation	553	HedleyP database	PANGAEA	doi:10.1594/PANGAEA.883611	https://doi.org/10.1594/PANGAEA.883611
Hou et al. 2018 China	Data compilation	Data normalisation	554	HedleyP database	PANGAEA	doi:10.1594/PANGAEA.883611	https://doi.org/10.1594/PANGAEA.883611
Hou et al. 2018 China	Data compilation	Data normalisation	555	HedleyP database	PANGAEA	doi:10.1594/PANGAEA.883611	https://doi.org/10.1594/PANGAEA.883611
Hou et al. 2018 China	Data compilation	Data normalisation	556	HedleyP database	PANGAEA	doi:10.1594/PANGAEA.883611	https://doi.org/10.1594/PANGAEA.883611
Hou et al. 2018 China	Data compilation	Data normalisation	557	HedleyP database	PANGAEA	doi:10.1594/PANGAEA.883611	https://doi.org/10.1594/PANGAEA.883611
Hou et al. 2018 China	Data compilation	Data normalisation	558	HedleyP database	PANGAEA	doi:10.1594/PANGAEA.883611	https://doi.org/10.1594/PANGAEA.883611
Hou et al. 2018 China	Data compilation	Data normalisation	559	HedleyP database	PANGAEA	doi:10.1594/PANGAEA.883611	https://doi.org/10.1594/PANGAEA.883611
Hou et al. 2018 China	Data compilation	Data normalisation	560	HedleyP database	PANGAEA	doi:10.1594/PANGAEA.883611	https://doi.org/10.1594/PANGAEA.883611
Hou et al. 2018 China	Data compilation	Data normalisation	561	HedleyP database	PANGAEA	doi:10.1594/PANGAEA.883611	https://doi.org/10.1594/PANGAEA.883611
Hou et al. 2018 China	Data compilation	Data normalisation	562	HedleyP database	PANGAEA	doi:10.1594/PANGAEA.883611	https://doi.org/10.1594/PANGAEA.883611
Hou et al. 2018 China	Data compilation	Data normalisation	563	HedleyP database	PANGAEA	doi:10.1594/PANGAEA.883611	https://doi.org/10.1594/PANGAEA.883611
Hou et al. 2018 China	Data compilation	Data normalisation	564	HedleyP database	PANGAEA	doi:10.1594/PANGAEA.883611	https://doi.org/10.1594/PANGAEA.883611
Hou et al. 2018 China	Data compilation	Data normalisation	565	HedleyP database	PANGAEA	doi:10.1594/PANGAEA.883611	https://doi.org/10.1594/PANGAEA.883611
Hou et al. 2018 China	Data compilation	Data normalisation	566	HedleyP database	PANGAEA	doi:10.1594/PANGAEA.883611	https://doi.org/10.1594/PANGAEA.883611
Hou et al. 2018 China	Data compilation	Data normalisation	567	HedleyP database	PANGAEA	doi:10.1594/PANGAEA.883611	https://doi.org/10.1594/PANGAEA.883611
Hou et al. 2018 China	Data compilation	Data normalisation	568	HedleyP database	PANGAEA	doi:10.1594/PANGAEA.883611	https://doi.org/10.1594/PANGAEA.883611
Hou et al. 2018 China	Data compilation	Data normalisation	569	HedleyP database	PANGAEA	doi:10.1594/PANGAEA.883611	https://doi.org/10.1594/PANGAEA.883611
Hou et al. 2018 China	Data compilation	Data normalisation	570	HedleyP database	PANGAEA	doi:10.1594/PANGAEA.883611	https://doi.org/10.1594/PANGAEA.883611
Hou et al. 2018 China	Data compilation	Data normalisation	571	HedleyP database	PANGAEA	doi:10.1594/PANGAEA.883611	https://doi.org/10.1594/PANGAEA.883611
Hou et al. 2018 China	Data compilation	Data normalisation	572	HedleyP database	PANGAEA	doi:10.1594/PANGAEA.883611	https://doi.org/10.1594/PANGAEA.883611
Hou et al. 2018 China	Data compilation	Data normalisation	573	HedleyP database	PANGAEA	doi:10.1594/PANGAEA.883611	https://doi.org/10.1594/PANGAEA.883611
Hou et al. 2018 China	Data compilation	Data normalisation	574	HedleyP database	PANGAEA	doi:10.1594/PANGAEA.883611	https://doi.org/10.1594/PANGAEA.883611
Hou et al. 2018 China	Data compilation	Data normalisation	575	HedleyP database	PANGAEA	doi:10.1594/PANGAEA.883611	https://doi.org/10.1594/PANGAEA.883611
Hou et al. 2018 China	Data compilation	Data normalisation	576	HedleyP database	PANGAEA	doi:10.1594/PANGAEA.883611	https://doi.org/10.1594/PANGAEA.883611
Hou et al. 2018 China	Data compilation	Data normalisation	577	HedleyP database	PANGAEA	doi:10.1594/PANGAEA.883611	https://doi.org/10.1594/PANGAEA.883611
Zhang and Chen, 1999 China	Data compilation	Data normalisation	578	HedleyP database	PANGAEA	doi:10.1594/PANGAEA.883611	https://doi.org/10.1594/PANGAEA.883611
Zhang and Chen, 1999 China	Data compilation	Data normalisation	579	HedleyP database	PANGAEA	doi:10.1594/PANGAEA.883611	https://doi.org/10.1594/PANGAEA.883611
Qin et al., 2007 China	Data compilation	Data normalisation	580	HedleyP database	PANGAEA	doi:10.1594/PANGAEA.883611	https://doi.org/10.1594/PANGAEA.883611
Yang et al., 2013 China	Data compilation	Data normalisation	581	HedleyP database	PANGAEA	doi:10.1594/PANGAEA.883611	https://doi.org/10.1594/PANGAEA.883611
Yang et al., 2013 China	Data compilation	Data normalisation	582	HedleyP database	PANGAEA	doi:10.1594/PANGAEA.883611	https://doi.org/10.1594/PANGAEA.883611
Guo et al., 2012 China	Data compilation	Data normalisation	583	HedleyP database	PANGAEA	doi:10.1594/PANGAEA.883611	https://doi.org/10.1594/PANGAEA.883611
Guo et al., 2012 China	Data compilation	Data normalisation	584	HedleyP database	PANGAEA	doi:10.1594/PANGAEA.883611	https://doi.org/10.1594/PANGAEA.883611
Guo et al., 2012 China	Data compilation	Data normalisation	585	HedleyP database	PANGAEA	doi:10.1594/PANGAEA.883611	https://doi.org/10.1594/PANGAEA.883611
Guo et al., 2012 China	Data compilation	Data normalisation	586	HedleyP database	PANGAEA	doi:10.1594/PANGAEA.883611	https://doi.org/10.1594/PANGAEA.883611
Guo et al., 2012 China	Data compilation	Data normalisation	587	HedleyP database	PANGAEA	doi:10.1594/PANGAEA.883611	https://doi.org/10.1594/PANGAEA.883611
Guo et al., 2012 China	Data compilation	Data normalisation	588	HedleyP database	PANGAEA	doi:10.1594/PANGAEA.883611	https://doi.org/10.1594/PANGAEA.883611
Guo et al., 2012 China	Data compilation	Data normalisation	589	HedleyP database	PANGAEA	doi:10.1594/PANGAEA.883611	https://doi.org/10.1594/PANGAEA.883611
Guo et al., 2012 China	Data compilation	Data normalisation	590	HedleyP database	PANGAEA	doi:10.1594/PANGAEA.883611	https://doi.org/10.1594/PANGAEA.883611
Guo et al., 2012 China	Data compilation	Data normalisation	591	HedleyP database	PANGAEA	doi:10.1594/PANGAEA.883611	https://doi.org/10.1594/PANGAEA.883611
Guo et al., 2012 China	Data compilation	Data normalisation	592	HedleyP database	PANGAEA	doi:10.1594/PANGAEA.883611	https://doi.org/10.1594/PANGAEA.883611
Guo et al., 2012 China	Data compilation	Data normalisation	593	HedleyP database	PANGAEA	doi:10.1594/PANGAEA.883611	https://doi.org/10.1594/PANGAEA.883611
Guo et al., 2012 China	Data compilation	Data normalisation	594	HedleyP database	PANGAEA	doi:10.1594/PANGAEA.883611	https://doi.org/10.1594/PANGAEA.883611
Guo et al., 2012 China	Data compilation	Data normalisation	595	HedleyP database	PANGAEA	doi:10.1594/PANGAEA.883611	https://doi.org/10.1594/PANGAEA.883611
Guo et al., 2012 China	Data compilation	Data normalisation	596	HedleyP database	PANGAEA	doi:10.1594/PANGAEA.883611	https://doi.org/10.1594/PANGAEA.883611
Guo et al., 2012 China	Data compilation	Data normalisation	597	HedleyP database	PANGAEA	doi:10.1594/PANGAEA.883611	https://doi.org/10.1594/PANGAEA.883611
Lin et al., 2014 China	Data compilation	Data normalisation	598	HedleyP database	PANGAEA	doi:10.1594/PANGAEA.883611	https://doi.org/10.1594/PANGAEA.883611
Lin et al., 2014 China	Data compilation	Data normalisation	599	HedleyP database	PANGAEA	doi:10.1594/PANGAEA.883611	https://doi.org/10.1594/PANGAEA.883611
Lin et al., 2014 China	Data compilation	Data normalisation	600	HedleyP database	PANGAEA	doi:10.1594/PANGAEA.883611	https://doi.org/10.1594/PANGAEA.883611
Wu et al., 2003 China	Data compilation	Data normalisation	601	HedleyP database	PANGAEA	doi:10.1594/PANGAEA.883611	https://doi.org/10.1594/PANGAEA.883611
Wu et al., 2003 China	Data compilation	Data normalisation	602	HedleyP database	PANGAEA	doi:10.1594/PANGAEA.883611	https://doi.org/10.1594/PANGAEA.883611
Lu et al., 2012 China	Data compilation	Data normalisation	603	HedleyP database	PANGAEA	doi:10.1594/PANGAEA.883611	https://doi.org/10.1594/PANGAEA.883611
Lu et al., 2012 China	Data compilation	Data normalisation	604	HedleyP database	PANGAEA	doi:10.1594/PANGAEA.883611	https://doi.org/10.1594/PANGAEA.883611
Lu et al., 2012 China	Data compilation	Data normalisation	605	HedleyP database	PANGAEA	doi:10.1594/PANGAEA.883611	https://doi.org/10.1594/PANGAEA.883611
McClintock et al. 2015 Puerto Rico	Data compilation	Data normalisation	606	HedleyP database	PANGAEA	doi:10.1594/PANGAEA.883611	https://doi.org/10.1594/PANGAEA.883611
McClintock et al. 2015 Puerto Rico	Data compilation	Data normalisation	607	HedleyP database	PANGAEA	doi:10.1594/PANGAEA.883611	https://doi.org/10.1594/PANGAEA.883611
McClintock et al. 2015 Puerto Rico	Data compilation	Data normalisation	608	HedleyP database	PANGAEA	doi:10.1594/PANGAEA.883611	https://doi.org/10.1594/PANGAEA.883611
McClintock et al. 2015 Puerto Rico	Data compilation	Data normalisation	609	HedleyP database	PANGAEA	doi:10.1594/PANGAEA.883611	https://doi.org/10.1594/PANGAEA.883611
McClintock et al. 2015 Puerto Rico	Data compilation	Data normalisation	610	HedleyP database	PANGAEA	doi:10.1594/PANGAEA.883611	https://doi.org/10.1594/PANGAEA.883611
McClintock et al. 2015 Puerto Rico	Data compilation	Data normalisation	611	HedleyP database	PANGAEA	doi:10.1594/PANGAEA.883611	https://doi.org/10.1594/PANGAEA.883611
McClintock et al. 2015 Puerto Rico	Data compilation	Data normalisation	612	HedleyP database	PANGAEA	doi:10.1594/PANGAEA.883611	https://doi.org/10.1594/PANGAEA.883611
McClintock et al. 2015 Puerto Rico	Data compilation	Data normalisation	613	HedleyP database	PANGAEA	doi:10.1594/PANGAEA.883611	https://doi.org/10.1594/PANGAEA.883611
McClintock et al. 2015 Puerto Rico	Data compilation	Data normalisation	614	HedleyP database	PANGAEA	doi:10.1594/PANGAEA.883611	https://doi.org/10.1594/PANGAEA.883611
McClintock et al. 2015 Puerto Rico	Data compilation	Data normalisation	615	HedleyP database	PANGAEA	doi:10.1594/PANGAEA.883611	https://doi.org/10.1594/PANGAEA.883611
McClintock et al. 2015 Puerto Rico	Data compilation	Data normalisation	616	HedleyP database	PANGAEA	doi:10.1594/PANGAEA.883611	https://doi.org/10.1594/PANGAEA.883611
McClintock et al. 2015 Puerto Rico	Data compilation	Data normalisation	617	HedleyP database	PANGAEA	doi:10.1594/PANGAEA.883611	https://doi.org/10.1594/PANGAEA.883611
McClintock et al. 2015 Puerto Rico	Data compilation	Data normalisation	618	HedleyP database	PANGAEA	doi:10.1594/PANGAEA.883611	https://doi.org/10.1594/PANGAEA.883611
McClintock et al. 2015 Puerto Rico	Data compilation	Data normalisation	619	HedleyP database	PANGAEA	doi:10.1594/PANGAEA.883611	https://doi.org/10.1594/PANGAEA.883611
McClintock et al. 2015 Puerto Rico	Data compilation	Data normalisation	620	HedleyP database	PANGAEA	doi:10.1594/PANGAEA.883611	https://doi.org/10.1594/PANGAEA.883611
McClintock et al. 2015 Puerto Rico	Data compilation	Data normalisation	621	HedleyP database	PANGAEA	doi:10.1594/PANGAEA.883611	https://doi.org/10.1594/PANGAEA.883611
McClintock et al. 2015 Puerto Rico	Data compilation	Data normalisation	622	HedleyP database	PANGAEA	doi:10.1594/PANGAEA.883611	https://doi.org/10.1594/PANGAEA.883611
McClintock et al. 2015 Puerto Rico	Data compilation	Data normalisation	623	HedleyP database	PANGAEA	doi:10.1594/PANGAEA.883611	https://doi.org/10.1594/PANGAEA.883611
McClintock et al. 2015 Puerto Rico	Data compilation	Data normalisation	624	HedleyP database	PANGAEA	doi:10.1594/PANGAEA.883611	https://doi.org/10.1594/PANGAEA.883611
McClintock et al. 2015 Puerto Rico	Data compilation	Data normalisation	625	HedleyP database	PANGAEA	doi:10.1594/PANGAEA.883611	https://doi.org/10.1594/PANGAEA.883611
McClintock et al. 2015 Puerto Rico	Data compilation	Data normalisation	626	HedleyP database	PANGAEA	doi:10.1594/PANGAEA.883611	https://doi.org/10.1594/PANGAEA.883611
McClintock et al. 2015 Puerto Rico	Data compilation	Data normalisation	627	HedleyP database	PANGAEA	doi:10.1594/PANGAEA.883611	https://doi.org/10.1594/PANGAEA.883611
McClintock et al. 2015 Puerto Rico	Data compilation	Data normalisation	628	HedleyP database	PANGAEA	doi:10.1594/PANGAEA.883611	https://doi.org/10.1594/PANGAEA.883611
McClintock et al. 2015 Puerto Rico	Data compilation	Data normalisation	629	HedleyP database	PANGAEA	doi:10.1594/PANGAEA.883611	https://doi.org/10.1594/PANGAEA.883611
McClintock et al. 2015 Puerto Rico	Data compilation	Data normalisation	630	HedleyP database	PANGAEA	doi:10.1594/PANGAEA.883611	https://doi.org/10.1594/PANGAEA.883611
McClintock et al. 2015 Puerto Rico	Data compilation	Data normalisation	631	HedleyP database	PANGAEA	doi:10.1594/PANGAEA.883611	https://doi.org/10.1594/PANGAEA.883611
McClintock et al. 2015 Puerto Rico	Data compilation	Data normalisation	632	HedleyP database	PANGAEA	doi:10.1594/PANGAEA.883611	https://doi.org/10.1594/PANGAEA.883611
McClintock et al. 2015 Puerto Rico	Data compilation	Data normalisation	633	HedleyP database	PANGAEA	doi:10.1594/PANGAEA.883611	https://doi.org/10.1594/PANGAEA.883611
Gross and Angert 2015 Israel	Data compilation	Data normalisation	634	HedleyP database	PANGAEA	doi:10.1594/PANGAEA.883611	https://doi.org/10.1594/PANGAEA.883611
Cherubin et al. 2016 Brazil	Data compilation	Data normalisation	635	HedleyP database	PANGAEA	doi:10.1594/PANGAEA.883611	https://doi.org/10.1594/PANGAEA.883611
Cherubin et al. 2016 Brazil	Data compilation	Data normalisation	636	HedleyP database	PANGAEA	doi:10.1594/PANGAEA.883611	https://doi.org/10.1594/PANGAEA.883611
Cherubin et al. 2016 Brazil	Data compilation	Data normalisation	637	HedleyP database	PANGAEA	doi:10.1594/PANGAEA.883611	https://doi.org/10.1594/PANGAEA.883611
Cherubin et al. 2016 Brazil	Data compilation	Data normalisation	638	HedleyP database	PANGAEA	doi:10.1594/PANGAEA.883611	https://doi.org/10.1594/PANGAEA.883611
Cherubin et al. 2016 Brazil	Data compilation	Data normalisation	639	HedleyP database	PANGAEA	doi:10.1594/PANGAEA.883611	https://doi.org/10.1594/PANGAEA.883611
Cherubin et al. 2016 Brazil	Data compilation	Data normalisation	640	HedleyP database	PANGAEA	doi:10.1594/PANGAEA.883611	https://doi.org/10.1594/PANGAEA.883611
Cherubin et al. 2016 Brazil	Data compilation	Data normalisation	641	HedleyP database	PANGAEA	doi:10.1594/PANGAEA.883611	https://doi.org/10.1594/PANGAEA.883611
Cherubin et al. 2016 Brazil	Data compilation	Data normalisation	642	HedleyP database	PANGAEA	doi:10.1594/PANGAEA.883611	https://doi.org/10.1594/PANGAEA.883611
Cherubin et al. 2016 Brazil	Data compilation	Data normalisation	643	HedleyP database	PANGAEA	doi:10.1594/PANGAEA.883611	https://doi.org/10.1594/PANGAEA.883611
Cherubin et al. 2016 Brazil	Data compilation	Data normalisation	644	HedleyP database	PANGAEA	doi:10.1594/PANGAEA.883611	https://doi.org/10.1594/PANGAEA.883611
Cherubin et al. 2016 Brazil	Data compilation	Data normalisation	645	HedleyP database	PANGAEA	doi:10.1594/PANGAEA.883611	https://doi.org/10.1594/PANGAEA.883611
Cherubin et al. 2016 Brazil	Data compilation	Data normalisation	646	HedleyP database	PANGAEA	doi:10.1594/PANGAEA.883611	https://doi.org/10.1594/PANGAEA.883611
da Silva et al. 2017 Brazil	Data compilation	Data normalisation	647	HedleyP database	PANGAEA	doi:10.1594/PANGAEA.883611	https://doi.org/10.1594/PANGAEA.883611
Muller et al. 2017 Nepal	Data compilation	Data normalisation	648	HedleyP database	PANGAEA	doi:10.1594/PANGAEA.883611	https://doi.org/10.1594/PANGAEA.883611
Muller et al. 2017 Nepal	Data compilation	Data normalisation	649	HedleyP database	PANGAEA	doi:10.1594/PANGAEA.883611	https://doi.org/10.1594/PANGAEA.883611
Muller et al. 2017 Nepal	Data compilation	Data normalisation	650	HedleyP database	PANGAEA	doi:10.1594/PANGAEA.883611	https://doi.org/10.1594/PANGAEA.883611
Muller et al. 2017 Nepal	Data compilation	Data normalisation	651	HedleyP database	PANGAEA	doi:10.1594/PANGAEA.883611	https://doi.org/10.1594/PANGAEA.883611
Wardle et al. 2015 Jamaica	Data compilation	Data normalisation	652	HedleyP database	PANGAEA	doi:10.1594/PANGAEA.883611	https://doi.org/10.1594/PANGAEA.883611
Wardle et al. 2015 Jamaica	Data compilation	Data normalisation	653	HedleyP database	PANGAEA	doi:10.1594/PANGAEA.883611	https://doi.org/10.1594/PANGAEA.883611
de Oliveira et al. 2015 Brazil	Data compilation	Data normalisation	654	HedleyP database	PANGAEA	doi:10.1594/PANGAEA.883611	https://doi.org/10.1594/PANGAEA.883611
de Oliveira et al. 2015 Brazil	Data compilation	Data normalisation	655	HedleyP database	PANGAEA	doi:10.1594/PANGAEA.883611	https://doi.org/10.1594/PANGAEA.883611
de Oliveira et al. 2015 Brazil	Data compilation	Data normalisation	656	HedleyP database	PANGAEA	doi:10.1594/PANGAEA.883611	https://doi.org/10.1594/PANGAEA.883611
Jien et al. 2016 China	Data compilation	Data normalisation	657	HedleyP database	PANGAEA	doi:10.1594/PANGAEA.883611	https://doi.org/10.1594/PANGAEA.883611
Jien et al. 2016 China	Data compilation	Data normalisation	658	HedleyP database	PANGAEA	doi:10.1594/PANGAEA.883611	https://doi.org/10.1594/PANGAEA.883611
Jien et al. 2016 China	Data compilation	Data normalisation	659	HedleyP database	PANGAEA	doi:10.1594/PANGAEA.883611	https://doi.org/10.1594/PANGAEA.883611
Jien et al. 2016 China	Data compilation	Data normalisation	660	HedleyP database	PANGAEA	doi:10.1594/PANGAEA.883611	https://doi.org/10.1594/PANGAEA.883611
Jien et al. 2016 China	Data compilation	Data normalisation	661	HedleyP database	PANGAEA	doi:10.1594/PANGAEA.883611	https://doi.org/10.1594/PANGAEA.883611
Jien et al. 2016 China	Data compilation	Data normalisation	662	HedleyP database	PANGAEA	doi:10.1594/PANGAEA.883611	https://doi.org/10.1594/PANGAEA.883611
Jien et al. 2016 China	Data compilation	Data normalisation	663	HedleyP database	PANGAEA	doi:10.1594/PANGAEA.883611	https://doi.org/10.1594/PANGAEA.883611
Jien et al. 2016 China	Data compilation	Data normalisation	664	HedleyP database	PANGAEA	doi:10.1594/PANGAEA.883611	https://doi.org/10.1594/PANGAEA.883611
Jien et al. 2016 China	Data compilation	Data normalisation	665	HedleyP database	PANGAEA	doi:10.1594/PANGAEA.883611	https://doi.org/10.1594/PANGAEA.883611
Jien et al. 2016 China	Data compilation	Data normalisation	666	HedleyP database	PANGAEA	doi:10.1594/PANGAEA.883611	https://doi.org/10.1594/PANGAEA.883611
Jien et al. 2016 China	Data compilation	Data normalisation	667	HedleyP database	PANGAEA	doi:10.1594/PANGAEA.883611	https://doi.org/10.1594/PANGAEA.883611
Jien et al. 2016 China	Data compilation	Data normalisation	668	HedleyP database	PANGAEA	doi:10.1594/PANGAEA.883611	https://doi.org/10.1594/PANGAEA.883611
Jien et al. 2016 China	Data compilation	Data normalisation	669	HedleyP database	PANGAEA	doi:10.1594/PANGAEA.883611	https://doi.org/10.1594/PANGAEA.883611
Jien et al. 2016 China	Data compilation	Data normalisation	670	HedleyP database	PANGAEA	doi:10.1594/PANGAEA.883611	https://doi.org/10.1594/PANGAEA.883611
Jien et al. 2016 China	Data compilation	Data normalisation	671	HedleyP database	PANGAEA	doi:10.1594/PANGAEA.883611	https://doi.org/10.1594/PANGAEA.883611
Jien et al. 2016 China	Data compilation	Data normalisation	672	HedleyP database	PANGAEA	doi:10.1594/PANGAEA.883611	https://doi.org/10.1594/PANGAEA.883611
Jien et al. 2016 China	Data compilation	Data normalisation	673	HedleyP database	PANGAEA	doi:10.1594/PANGAEA.883611	https://doi.org/10.1594/PANGAEA.883611
Jien et al. 2016 China	Data compilation	Data normalisation	674	HedleyP database	PANGAEA	doi:10.1594/PANGAEA.883611	https://doi.org/10.1594/PANGAEA.883611
Jien et al. 2016 China	Data compilation	Data normalisation	675	HedleyP database	PANGAEA	doi:10.1594/PANGAEA.883611	https://doi.org/10.1594/PANGAEA.883611
Jien et al. 2016 China	Data compilation	Data normalisation	676	HedleyP database	PANGAEA	doi:10.1594/PANGAEA.883611	https://doi.org/10.1594/PANGAEA.883611
Jien et al. 2016 China	Data compilation	Data normalisation	677	HedleyP database	PANGAEA	doi:10.1594/PANGAEA.883611	https://doi.org/10.1594/PANGAEA.883611
Jien et al. 2016 China	Data compilation	Data normalisation	678	HedleyP database	PANGAEA	doi:10.1594/PANGAEA.883611	https://doi.org/10.1594/PANGAEA.883611
Jien et al. 2016 China	Data compilation	Data normalisation	679	HedleyP database	PANGAEA	doi:10.1594/PANGAEA.883611	https://doi.org/10.1594/PANGAEA.883611
Jien et al. 2016 China	Data compilation	Data normalisation	680	HedleyP database	PANGAEA	doi:10.1594/PANGAEA.883611	https://doi.org/10.1594/PANGAEA.883611
Jien et al. 2016 China	Data compilation	Data normalisation	681	HedleyP database	PANGAEA	doi:10.1594/PANGAEA.883611	https://doi.org/10.1594/PANGAEA.883611
Wang et al. 2017 China	Data compilation	Data normalisation	682	HedleyP database	PANGAEA	doi:10.1594/PANGAEA.883611	https://doi.org/10.1594/PANGAEA.883611
Wang et al. 2017 China	Data compilation	Data normalisation	683	HedleyP database	PANGAEA	doi:10.1594/PANGAEA.883611	https://doi.org/10.1594/PANGAEA.883611
Wang et al. 2017 China	Data compilation	Data normalisation	684	HedleyP database	PANGAEA	doi:10.1594/PANGAEA.883611	https://doi.org/10.1594/PANGAEA.883611
Zhou et al. 2016 China	Data compilation	Data normalisation	685	HedleyP database	PANGAEA	doi:10.1594/PANGAEA.883611	https://doi.org/10.1594/PANGAEA.883611
Zhou et al. 2016 China	Data compilation	Data normalisation	686	HedleyP database	PANGAEA	doi:10.1594/PANGAEA.883611	https://doi.org/10.1594/PANGAEA.883611
Zhou et al. 2016 China	Data compilation	Data normalisation	687	HedleyP database	PANGAEA	doi:10.1594/PANGAEA.883611	https://doi.org/10.1594/PANGAEA.883611
Zhou et al. 2016 China	Data compilation	Data normalisation	688	HedleyP database	PANGAEA	doi:10.1594/PANGAEA.883611	https://doi.org/10.1594/PANGAEA.883611
Zhou et al. 2016 China	Data compilation	Data normalisation	689	HedleyP database	PANGAEA	doi:10.1594/PANGAEA.883611	https://doi.org/10.1594/PANGAEA.883611
Zhou et al. 2016 China	Data compilation	Data normalisation	690	HedleyP database	PANGAEA	doi:10.1594/PANGAEA.883611	https://doi.org/10.1594/PANGAEA.883611
Zhou et al. 2016 China	Data compilation	Data normalisation	691	HedleyP database	PANGAEA	doi:10.1594/PANGAEA.883611	https://doi.org/10.1594/PANGAEA.883611
Zhou et al. 2016 China	Data compilation	Data normalisation	692	HedleyP database	PANGAEA	doi:10.1594/PANGAEA.883611	https://doi.org/10.1594/PANGAEA.883611
Zhou et al. 2016 China	Data compilation	Data normalisation	693	HedleyP database	PANGAEA	doi:10.1594/PANGAEA.883611	https://doi.org/10.1594/PANGAEA.883611
Zhou et al. 2016 China	Data compilation	Data normalisation	694	HedleyP database	PANGAEA	doi:10.1594/PANGAEA.883611	https://doi.org/10.1594/PANGAEA.883611
Zhou et al. 2016 China	Data compilation	Data normalisation	695	HedleyP database	PANGAEA	doi:10.1594/PANGAEA.883611	https://doi.org/10.1594/PANGAEA.883611
Zhou et al. 2016 China	Data compilation	Data normalisation	696	HedleyP database	PANGAEA	doi:10.1594/PANGAEA.883611	https://doi.org/10.1594/PANGAEA.883611
Zhou et al. 2016 China	Data compilation	Data normalisation	697	HedleyP database	PANGAEA	doi:10.1594/PANGAEA.883611	https://doi.org/10.1594/PANGAEA.883611
Zhou et al. 2016 China	Data compilation	Data normalisation	698	HedleyP database	PANGAEA	doi:10.1594/PANGAEA.883611	https://doi.org/10.1594/PANGAEA.883611
Zhou et al. 2016 China	Data compilation	Data normalisation	699	HedleyP database	PANGAEA	doi:10.1594/PANGAEA.883611	https://doi.org/10.1594/PANGAEA.883611
Zhou et al. 2016 China	Data compilation	Data normalisation	700	HedleyP database	PANGAEA	doi:10.1594/PANGAEA.883611	https://doi.org/10.1594/PANGAEA.883611
Zhou et al. 2016 China	Data compilation	Data normalisation	701	HedleyP database	PANGAEA	doi:10.1594/PANGAEA.883611	https://doi.org/10.1594/PANGAEA.883611
Zhou et al. 2016 China	Data compilation	Data normalisation	702	HedleyP database	PANGAEA	doi:10.1594/PANGAEA.883611	https://doi.org/10.1594/PANGAEA.883611
Zhou et al. 2016 China	Data compilation	Data normalisation	703	HedleyP database	PANGAEA	doi:10.1594/PANGAEA.883611	https://doi.org/10.1594/PANGAEA.883611
Zhou et al. 2016 China	Data compilation	Data normalisation	704	HedleyP database	PANGAEA	doi:10.1594/PANGAEA.883611	https://doi.org/10.1594/PANGAEA.883611
Zhou et al. 2016 China	Data compilation	Data normalisation	705	HedleyP database	PANGAEA	doi:10.1594/PANGAEA.883611	https://doi.org/10.1594/PANGAEA.883611
Maranguit et al. 2017 Indonesia	Data compilation	Data normalisation	706	HedleyP database	PANGAEA	doi:10.1594/PANGAEA.883611	https://doi.org/10.1594/PANGAEA.883611
Maranguit et al. 2017 Indonesia	Data compilation	Data normalisation	707	HedleyP database	PANGAEA	doi:10.1594/PANGAEA.883611	https://doi.org/10.1594/PANGAEA.883611
Maranguit et al. 2017 Indonesia	Data compilation	Data normalisation	708	HedleyP database	PANGAEA	doi:10.1594/PANGAEA.883611	https://doi.org/10.1594/PANGAEA.883611
Maranguit et al. 2017 Indonesia	Data compilation	Data normalisation	709	HedleyP database	PANGAEA	doi:10.1594/PANGAEA.883611	https://doi.org/10.1594/PANGAEA.883611
Shafqat et al. 2016 Pakistan	Data compilation	Data normalisation	710	HedleyP database	PANGAEA	doi:10.1594/PANGAEA.883611	https://doi.org/10.1594/PANGAEA.883611
Redel et al. 2015 Chile	Data compilation	Data normalisation	711	HedleyP database	PANGAEA	doi:10.1594/PANGAEA.883611	https://doi.org/10.1594/PANGAEA.883611
Redel et al. 2015 Chile	Data compilation	Data normalisation	712	HedleyP database	PANGAEA	doi:10.1594/PANGAEA.883611	https://doi.org/10.1594/PANGAEA.883611
Lloyd et al. 2015 Bolivia	Data compilation	Data normalisation	713	HedleyP database	PANGAEA	doi:10.1594/PANGAEA.883611	https://doi.org/10.1594/PANGAEA.883611
Lloyd et al. 2015 Bolivia	Data compilation	Data normalisation	714	HedleyP database	PANGAEA	doi:10.1594/PANGAEA.883611	https://doi.org/10.1594/PANGAEA.883611
Lloyd et al. 2015 Bolivia	Data compilation	Data normalisation	715	HedleyP database	PANGAEA	doi:10.1594/PANGAEA.883611	https://doi.org/10.1594/PANGAEA.883611
Lloyd et al. 2015 Bolivia	Data compilation	Data normalisation	716	HedleyP database	PANGAEA	doi:10.1594/PANGAEA.883611	https://doi.org/10.1594/PANGAEA.883611
Lloyd et al. 2015 Bolivia	Data compilation	Data normalisation	717	HedleyP database	PANGAEA	doi:10.1594/PANGAEA.883611	https://doi.org/10.1594/PANGAEA.883611
Lloyd et al. 2015 Bolivia	Data compilation	Data normalisation	718	HedleyP database	PANGAEA	doi:10.1594/PANGAEA.883611	https://doi.org/10.1594/PANGAEA.883611
Lloyd et al. 2015 Bolivia	Data compilation	Data normalisation	719	HedleyP database	PANGAEA	doi:10.1594/PANGAEA.883611	https://doi.org/10.1594/PANGAEA.883611
Lloyd et al. 2015 Bolivia	Data compilation	Data normalisation	720	HedleyP database	PANGAEA	doi:10.1594/PANGAEA.883611	https://doi.org/10.1594/PANGAEA.883611
Lloyd et al. 2015 Bolivia	Data compilation	Data normalisation	721	HedleyP database	PANGAEA	doi:10.1594/PANGAEA.883611	https://doi.org/10.1594/PANGAEA.883611
Lloyd et al. 2015 Bolivia	Data compilation	Data normalisation	722	HedleyP database	PANGAEA	doi:10.1594/PANGAEA.883611	https://doi.org/10.1594/PANGAEA.883611
Lloyd et al. 2015 Bolivia	Data compilation	Data normalisation	723	HedleyP database	PANGAEA	doi:10.1594/PANGAEA.883611	https://doi.org/10.1594/PANGAEA.883611
Lloyd et al. 2015 Bolivia	Data compilation	Data normalisation	724	HedleyP database	PANGAEA	doi:10.1594/PANGAEA.883611	https://doi.org/10.1594/PANGAEA.883611
Lloyd et al. 2015 Bolivia	Data compilation	Data normalisation	725	HedleyP database	PANGAEA	doi:10.1594/PANGAEA.883611	https://doi.org/10.1594/PANGAEA.883611
Lloyd et al. 2015 Bolivia	Data compilation	Data normalisation	726	HedleyP database	PANGAEA	doi:10.1594/PANGAEA.883611	https://doi.org/10.1594/PANGAEA.883611
Lloyd et al. 2015 Bolivia	Data compilation	Data normalisation	727	HedleyP database	PANGAEA	doi:10.1594/PANGAEA.883611	https://doi.org/10.1594/PANGAEA.883611
Lloyd et al. 2015 Bolivia	Data compilation	Data normalisation	728	HedleyP database	PANGAEA	doi:10.1594/PANGAEA.883611	https://doi.org/10.1594/PANGAEA.883611
Lloyd et al. 2015 Bolivia	Data compilation	Data normalisation	729	HedleyP database	PANGAEA	doi:10.1594/PANGAEA.883611	https://doi.org/10.1594/PANGAEA.883611
Lloyd et al. 2015 Bolivia	Data compilation	Data normalisation	730	HedleyP database	PANGAEA	doi:10.1594/PANGAEA.883611	https://doi.org/10.1594/PANGAEA.883611
Lloyd et al. 2015 Bolivia	Data compilation	Data normalisation	731	HedleyP database	PANGAEA	doi:10.1594/PANGAEA.883611	https://doi.org/10.1594/PANGAEA.883611
Lloyd et al. 2015 Bolivia	Data compilation	Data normalisation	732	HedleyP database	PANGAEA	doi:10.1594/PANGAEA.883611	https://doi.org/10.1594/PANGAEA.883611
Lloyd et al. 2015 Bolivia	Data compilation	Data normalisation	733	HedleyP database	PANGAEA	doi:10.1594/PANGAEA.883611	https://doi.org/10.1594/PANGAEA.883611
Julich et al. 2017 Germany	Data compilation	Data normalisation	734	HedleyP database	PANGAEA	doi:10.1594/PANGAEA.883611	https://doi.org/10.1594/PANGAEA.883611
Julich et al. 2017 Germany	Data compilation	Data normalisation	735	HedleyP database	PANGAEA	doi:10.1594/PANGAEA.883611	https://doi.org/10.1594/PANGAEA.883611
Julich et al. 2017 Germany	Data compilation	Data normalisation	736	HedleyP database	PANGAEA	doi:10.1594/PANGAEA.883611	https://doi.org/10.1594/PANGAEA.883611
Julich et al. 2017 Germany	Data compilation	Data normalisation	737	HedleyP database	PANGAEA	doi:10.1594/PANGAEA.883611	https://doi.org/10.1594/PANGAEA.883611
Feng et al. 2016 China	Data compilation	Data normalisation	738	HedleyP database	PANGAEA	doi:10.1594/PANGAEA.883611	https://doi.org/10.1594/PANGAEA.883611
Feng et al. 2016 China	Data compilation	Data normalisation	739	HedleyP database	PANGAEA	doi:10.1594/PANGAEA.883611	https://doi.org/10.1594/PANGAEA.883611
Feng et al. 2016 China	Data compilation	Data normalisation	740	HedleyP database	PANGAEA	doi:10.1594/PANGAEA.883611	https://doi.org/10.1594/PANGAEA.883611
Feng et al. 2016 China	Data compilation	Data normalisation	741	HedleyP database	PANGAEA	doi:10.1594/PANGAEA.883611	https://doi.org/10.1594/PANGAEA.883611
Feng et al. 2016 China	Data compilation	Data normalisation	742	HedleyP database	PANGAEA	doi:10.1594/PANGAEA.883611	https://doi.org/10.1594/PANGAEA.883611
Feng et al. 2016 China	Data compilation	Data normalisation	743	HedleyP database	PANGAEA	doi:10.1594/PANGAEA.883611	https://doi.org/10.1594/PANGAEA.883611
Feng et al. 2016 China	Data compilation	Data normalisation	744	HedleyP database	PANGAEA	doi:10.1594/PANGAEA.883611	https://doi.org/10.1594/PANGAEA.883611
Feng et al. 2016 China	Data compilation	Data normalisation	745	HedleyP database	PANGAEA	doi:10.1594/PANGAEA.883611	https://doi.org/10.1594/PANGAEA.883611
Feng et al. 2016 China	Data compilation	Data normalisation	746	HedleyP database	PANGAEA	doi:10.1594/PANGAEA.883611	https://doi.org/10.1594/PANGAEA.883611
Feng et al. 2016 China	Data compilation	Data normalisation	747	HedleyP database	PANGAEA	doi:10.1594/PANGAEA.883611	https://doi.org/10.1594/PANGAEA.883611
Feng et al. 2016 China	Data compilation	Data normalisation	748	HedleyP database	PANGAEA	doi:10.1594/PANGAEA.883611	https://doi.org/10.1594/PANGAEA.883611
Feng et al. 2016 China	Data compilation	Data normalisation	749	HedleyP database	PANGAEA	doi:10.1594/PANGAEA.883611	https://doi.org/10.1594/PANGAEA.883611
Feng et al. 2016 China	Data compilation	Data normalisation	750	HedleyP database	PANGAEA	doi:10.1594/PANGAEA.883611	https://doi.org/10.1594/PANGAEA.883611
Feng et al. 2016 China	Data compilation	Data normalisation	751	HedleyP database	PANGAEA	doi:10.1594/PANGAEA.883611	https://doi.org/10.1594/PANGAEA.883611
Feng et al. 2016 China	Data compilation	Data normalisation	752	HedleyP database	PANGAEA	doi:10.1594/PANGAEA.883611	https://doi.org/10.1594/PANGAEA.883611
Feng et al. 2016 China	Data compilation	Data normalisation	753	HedleyP database	PANGAEA	doi:10.1594/PANGAEA.883611	https://doi.org/10.1594/PANGAEA.883611
Feng et al. 2016 China	Data compilation	Data normalisation	754	HedleyP database	PANGAEA	doi:10.1594/PANGAEA.883611	https://doi.org/10.1594/PANGAEA.883611
Feng et al. 2016 China	Data compilation	Data normalisation	755	HedleyP database	PANGAEA	doi:10.1594/PANGAEA.883611	https://doi.org/10.1594/PANGAEA.883611
Feng et al. 2016 China	Data compilation	Data normalisation	756	HedleyP database	PANGAEA	doi:10.1594/PANGAEA.883611	https://doi.org/10.1594/PANGAEA.883611
Feng et al. 2016 China	Data compilation	Data normalisation	757	HedleyP database	PANGAEA	doi:10.1594/PANGAEA.883611	https://doi.org/10.1594/PANGAEA.883611
Feng et al. 2016 China	Data compilation	Data normalisation	758	HedleyP database	PANGAEA	doi:10.1594/PANGAEA.883611	https://doi.org/10.1594/PANGAEA.883611
Feng et al. 2016 China	Data compilation	Data normalisation	759	HedleyP database	PANGAEA	doi:10.1594/PANGAEA.883611	https://doi.org/10.1594/PANGAEA.883611
Feng et al. 2016 China	Data compilation	Data normalisation	760	HedleyP database	PANGAEA	doi:10.1594/PANGAEA.883611	https://doi.org/10.1594/PANGAEA.883611
Feng et al. 2016 China	Data compilation	Data normalisation	761	HedleyP database	PANGAEA	doi:10.1594/PANGAEA.883611	https://doi.org/10.1594/PANGAEA.883611
Feng et al. 2016 China	Data compilation	Data normalisation	762	HedleyP database	PANGAEA	doi:10.1594/PANGAEA.883611	https://doi.org/10.1594/PANGAEA.883611
Feng et al. 2016 China	Data compilation	Data normalisation	763	HedleyP database	PANGAEA	doi:10.1594/PANGAEA.883611	https://doi.org/10.1594/PANGAEA.883611
Feng et al. 2016 China	Data compilation	Data normalisation	764	HedleyP database	PANGAEA	doi:10.1594/PANGAEA.883611	https://doi.org/10.1594/PANGAEA.883611
Feng et al. 2016 China	Data compilation	Data normalisation	765	HedleyP database	PANGAEA	doi:10.1594/PANGAEA.883611	https://doi.org/10.1594/PANGAEA.883611
Feng et al. 2016 China	Data compilation	Data normalisation	766	HedleyP database	PANGAEA	doi:10.1594/PANGAEA.883611	https://doi.org/10.1594/PANGAEA.883611
Feng et al. 2016 China	Data compilation	Data normalisation	767	HedleyP database	PANGAEA	doi:10.1594/PANGAEA.883611	https://doi.org/10.1594/PANGAEA.883611
Feng et al. 2016 China	Data compilation	Data normalisation	768	HedleyP database	PANGAEA	doi:10.1594/PANGAEA.883611	https://doi.org/10.1594/PANGAEA.883611
Feng et al. 2016 China	Data compilation	Data normalisation	769	HedleyP database	PANGAEA	doi:10.1594/PANGAEA.883611	https://doi.org/10.1594/PANGAEA.883611
Feng et al. 2016 China	Data compilation	Data normalisation	770	HedleyP database	PANGAEA	doi:10.1594/PANGAEA.883611	https://doi.org/10.1594/PANGAEA.883611
Feng et al. 2016 China	Data compilation	Data normalisation	771	HedleyP database	PANGAEA	doi:10.1594/PANGAEA.883611	https://doi.org/10.1594/PANGAEA.883611
Feng et al. 2016 China	Data compilation	Data normalisation	772	HedleyP database	PANGAEA	doi:10.1594/PANGAEA.883611	https://doi.org/10.1594/PANGAEA.883611
Feng et al. 2016 China	Data compilation	Data normalisation	773	HedleyP database	PANGAEA	doi:10.1594/PANGAEA.883611	https://doi.org/10.1594/PANGAEA.883611
Feng et al. 2016 China	Data compilation	Data normalisation	774	HedleyP database	PANGAEA	doi:10.1594/PANGAEA.883611	https://doi.org/10.1594/PANGAEA.883611
Feng et al. 2016 China	Data compilation	Data normalisation	775	HedleyP database	PANGAEA	doi:10.1594/PANGAEA.883611	https://doi.org/10.1594/PANGAEA.883611
Feng et al. 2016 China	Data compilation	Data normalisation	776	HedleyP database	PANGAEA	doi:10.1594/PANGAEA.883611	https://doi.org/10.1594/PANGAEA.883611
Feng et al. 2016 China	Data compilation	Data normalisation	777	HedleyP database	PANGAEA	doi:10.1594/PANGAEA.883611	https://doi.org/10.1594/PANGAEA.883611
Feng et al. 2016 China	Data compilation	Data normalisation	778	HedleyP database	PANGAEA	doi:10.1594/PANGAEA.883611	https://doi.org/10.1594/PANGAEA.883611
Feng et al. 2016 China	Data compilation	Data normalisation	779	HedleyP database	PANGAEA	doi:10.1594/PANGAEA.883611	https://doi.org/10.1594/PANGAEA.883611
Feng et al. 2016 China	Data compilation	Data normalisation	780	HedleyP database	PANGAEA	doi:10.1594/PANGAEA.883611	https://doi.org/10.1594/PANGAEA.883611
Feng et al. 2016 China	Data compilation	Data normalisation	781	HedleyP database	PANGAEA	doi:10.1594/PANGAEA.883611	https://doi.org/10.1594/PANGAEA.883611
Feng et al. 2016 China	Data compilation	Data normalisation	782	HedleyP database	PANGAEA	doi:10.1594/PANGAEA.883611	https://doi.org/10.1594/PANGAEA.883611
Feng et al. 2016 China	Data compilation	Data normalisation	783	HedleyP database	PANGAEA	doi:10.1594/PANGAEA.883611	https://doi.org/10.1594/PANGAEA.883611
Feng et al. 2016 China	Data compilation	Data normalisation	784	HedleyP database	PANGAEA	doi:10.1594/PANGAEA.883611	https://doi.org/10.1594/PANGAEA.883611
Feng et al. 2016 China	Data compilation	Data normalisation	785	HedleyP database	PANGAEA	doi:10.1594/PANGAEA.883611	https://doi.org/10.1594/PANGAEA.883611
Feng et al. 2016 China	Data compilation	Data normalisation	786	HedleyP database	PANGAEA	doi:10.1594/PANGAEA.883611	https://doi.org/10.1594/PANGAEA.883611
Feng et al. 2016 China	Data compilation	Data normalisation	787	HedleyP database	PANGAEA	doi:10.1594/PANGAEA.883611	https://doi.org/10.1594/PANGAEA.883611
Feng et al. 2016 China	Data compilation	Data normalisation	788	HedleyP database	PANGAEA	doi:10.1594/PANGAEA.883611	https://doi.org/10.1594/PANGAEA.883611
Feng et al. 2016 China	Data compilation	Data normalisation	789	HedleyP database	PANGAEA	doi:10.1594/PANGAEA.883611	https://doi.org/10.1594/PANGAEA.883611
Jien et al. 2016 China	Data compilation	Data normalisation	790	HedleyP database	PANGAEA	doi:10.1594/PANGAEA.883611	https://doi.org/10.1594/PANGAEA.883611
Jien et al. 2016 China	Data compilation	Data normalisation	791	HedleyP database	PANGAEA	doi:10.1594/PANGAEA.883611	https://doi.org/10.1594/PANGAEA.883611
Jien et al. 2016 China	Data compilation	Data normalisation	792	HedleyP database	PANGAEA	doi:10.1594/PANGAEA.883611	https://doi.org/10.1594/PANGAEA.883611
Jien et al. 2016 China	Data compilation	Data normalisation	793	HedleyP database	PANGAEA	doi:10.1594/PANGAEA.883611	https://doi.org/10.1594/PANGAEA.883611
Jien et al. 2016 China	Data compilation	Data normalisation	794	HedleyP database	PANGAEA	doi:10.1594/PANGAEA.883611	https://doi.org/10.1594/PANGAEA.883611
Jien et al. 2016 China	Data compilation	Data normalisation	795	HedleyP database	PANGAEA	doi:10.1594/PANGAEA.883611	https://doi.org/10.1594/PANGAEA.883611
Zhou et al. 2016 China	Data compilation	Data normalisation	796	HedleyP database	PANGAEA	doi:10.1594/PANGAEA.883611	https://doi.org/10.1594/PANGAEA.883611
Zhou et al. 2016 China	Data compilation	Data normalisation	797	HedleyP database	PANGAEA	doi:10.1594/PANGAEA.883611	https://doi.org/10.1594/PANGAEA.883611
Zhou et al. 2016 China	Data compilation	Data normalisation	798	HedleyP database	PANGAEA	doi:10.1594/PANGAEA.883611	https://doi.org/10.1594/PANGAEA.883611
Zhou et al. 2016 China	Data compilation	Data normalisation	799	HedleyP database	PANGAEA	doi:10.1594/PANGAEA.883611	https://doi.org/10.1594/PANGAEA.883611
Zhou et al. 2016 China	Data compilation	Data normalisation	800	HedleyP database	PANGAEA	doi:10.1594/PANGAEA.883611	https://doi.org/10.1594/PANGAEA.883611
Zhou et al. 2016 China	Data compilation	Data normalisation	801	HedleyP database	PANGAEA	doi:10.1594/PANGAEA.883611	https://doi.org/10.1594/PANGAEA.883611
Julich et al. 2017 Germany	Data compilation	Data normalisation	802	HedleyP database	PANGAEA	doi:10.1594/PANGAEA.883611	https://doi.org/10.1594/PANGAEA.883611
